# Supplementary material for: Bis(μ-4-amino-3,5-dimethyl-4H-1,2,4-triazole)bis­[diiodidozinc(II)]
Source: Acta Crystallogr Sect E Struct Rep Online. 2010 Dec 4;67(Pt 1):m26. doi: 10.1107/S160053681004852X (PMC3050150; doi:10.1107/S160053681004852X)
Supplement: Supplementary file 1 [file e-67-00m26-sup1.cif]

##############################################################################
###                                                                        ###
###        Electronic paper (Acta Crystallographica Section E)             ###
###                                                                        ###
##############################################################################
#                                                                            #
# This CIF contains the data in a paper accepted for publication in Acta     #
# Crystallographica Section E. It conforms to the requirements of Notes      #
# for Authors for Section E, and has been peer reviewed under the auspices   #
# of the IUCr Commission on Journals.                                        #
#                                                                            #
# Full details of the Crystallographic Information File format               #
# are given in the paper "The Crystallographic Information File (CIF):       #
# a New Standard Archive File for Crystallography" by S. R. Hall, F. H.      #
# Allen and I. D. Brown [Acta Cryst. (1991), A47, 655-685].                  #
#                                                                            #
# The current version of the core CIF dictionary is obtainable from          #
# ftp://ftp.iucr.org/pub/cif_core.dic. The current version number is 2.4.    #
#                                                                            #
# Software is freely available for graphical display of the structure(s) in  #
# this CIF.  For information consult the CIF home page http://www.iucr.org/  #
# cif/home.html                                                              #
#                                                                            #
# This file may be used for bona fide research purposes within the           #
# scientific community so long as proper attribution is given to the journal # 
# article from which it was obtained.                                        #
#                                                                            #
##############################################################################
                                             
data_global
_journal_date_recd_electronic     2010-10-08
_journal_date_accepted     2010-11-21
_journal_name_full     'Acta Crystallographica, Section E'
_journal_year     2011
_journal_volume     67
_journal_issue      1
_journal_page_first     m26
_journal_page_last     m26
_journal_paper_category     QM
_journal_coeditor_code     ZL2313
_publ_contact_author_name     'Rongxian Zhang'
_publ_contact_author_address
;
School of Chemistry and Chemical Engineering,
Jiangsu University, Zhenjiang 212013, P. R. China
;
_publ_contact_author_email     'rong@ujs.edu.cn'
_publ_contact_author_fax     ?
_publ_contact_author_phone     ?
_publ_section_title
;
Bis(\m-4-amino-3,5-dimethyl-4<i>H</i>-1,2,4-triazole)bis[diiodidozinc(II)]
;
loop_
    _publ_author_name
    _publ_author_address
    'Rongxian Zhang'
;
College of Chemistry and Chemical Engineering, Jiangsu University,
Zhenjiang 212013
People's Republic of China
;
    'Qiuyun Chen'
;
College of Chemistry and Chemical Engineering, Jiangsu University,
Zhenjiang 212013
People's Republic of China
;
    'Xiaofei Yang'
;
College of Material Science and Engineering, Jiangsu University,
Zhenjiang 212013
People's Republic of China
;
    'Xiangyang Wu'
;
School of Chemistry and Chemical Engineering, Jiangsu University,
Zhenjiang 212013
People's Republic of China
;
data_I
_chemical_name_systematic
;
Bis(\m-4-amino-3,5-dimethyl-4<i>H</i>-1,2,4-triazole)bis[diiodidozinc(II)]
;
_chemical_name_common     ?
_chemical_formula_moiety     'C8 H16 I4 N8 Zn2'
_chemical_formula_sum     'C8 H16 I4 N8 Zn2'
_chemical_formula_structural     ?
_chemical_formula_iupac     '[Zn2 I4 (C4 H8 N4)2]'
_chemical_formula_weight     862.63
_symmetry_cell_setting     monoclinic
_symmetry_space_group_name_H-M     'P 21/c'
_symmetry_space_group_name_Hall     '-P 2ybc'
loop_
    _symmetry_equiv_pos_as_xyz
    'x, y, z'
    '-x, y+1/2, -z+1/2'
    '-x, -y, -z'
    'x, -y-1/2, z-1/2'
_cell_length_a     7.4674(19)
_cell_length_b     13.442(3)
_cell_length_c     11.412(3)
_cell_angle_alpha     90.00
_cell_angle_beta     102.598(6)
_cell_angle_gamma     90.00
_cell_volume     1117.9(5)
_cell_formula_units_Z     2
_cell_measurement_reflns_used     3727
_cell_measurement_theta_min     3.0312
_cell_measurement_theta_max     25.3491
_cell_measurement_temperature     293(2)
_exptl_crystal_description     'Block'
_exptl_crystal_colour     'Colorless'
_exptl_crystal_size_max     0.30
_exptl_crystal_size_mid     0.20
_exptl_crystal_size_min     0.20
_exptl_crystal_density_diffrn     2.563
_exptl_crystal_density_meas     ?
_exptl_crystal_density_method     'not measured'
_exptl_crystal_F_000     784
_exptl_absorpt_coefficient_mu     7.675
_exptl_absorpt_correction_type     multi-scan
_exptl_absorpt_process_details     '(Jacobson, 1998)'
_exptl_absorpt_correction_T_min     0.2067
_exptl_absorpt_correction_T_max     0.3090
_exptl_special_details
;
;
_diffrn_ambient_temperature     293(2)
_diffrn_radiation_type     MoK\a
_diffrn_radiation_wavelength     0.71070
_diffrn_radiation_source     'fine-focus sealed tube'
_diffrn_radiation_monochromator     graphite
_diffrn_measurement_device_type     'Rigaku Mercury CCD'
_diffrn_measurement_method     \w
_diffrn_detector_area_resol_mean     7.31
_diffrn_reflns_number     10214
_diffrn_reflns_av_R_equivalents     0.0297
_diffrn_reflns_av_sigmaI/netI     0.0223
_diffrn_reflns_theta_min     3.03
_diffrn_reflns_theta_max     25.35
_diffrn_reflns_theta_full     25.35
_diffrn_measured_fraction_theta_max     0.996
_diffrn_measured_fraction_theta_full     0.996
_diffrn_reflns_limit_h_min     -8
_diffrn_reflns_limit_h_max     8
_diffrn_reflns_limit_k_min     -16
_diffrn_reflns_limit_k_max     14
_diffrn_reflns_limit_l_min     -13
_diffrn_reflns_limit_l_max     13
_diffrn_standards_number     0
_diffrn_standards_interval_count     0
_diffrn_standards_interval_time     0
_diffrn_standards_decay_%     0
_refine_special_details
;
Refinement of <i>F</i>^2^ against ALL reflections. The weighted <i>R</i>-factor
<i>wR</i> and goodness of fit <i>S</i> are based on <i>F</i>^2^, conventional
<i>R</i>-factors <i>R</i> are based on <i>F</i>, with <i>F</i> set to zero for
negative <i>F</i>^2^. The threshold expression of <i>F</i>^2^ >
\s(<i>F</i>^2^) is used only for calculating <i>R</i>-factors(gt) <i>etc</i>.
and is not relevant to the choice of reflections for refinement.
<i>R</i>-factors based on <i>F</i>^2^ are statistically about twice as large
as those based on <i>F</i>, and <i>R</i>- factors based on ALL data will be
even larger.
;
_reflns_number_total     2038
_reflns_number_gt     1760
_reflns_threshold_expression     I>2sigma(I)
_refine_ls_structure_factor_coef     Fsqd
_refine_ls_matrix_type     full
_refine_ls_R_factor_all     0.0484
_refine_ls_R_factor_gt     0.0397
_refine_ls_wR_factor_gt     0.0932
_refine_ls_wR_factor_ref     0.0984
_refine_ls_goodness_of_fit_ref     1.038
_refine_ls_restrained_S_all     1.037
_refine_ls_number_reflns     2038
_refine_ls_number_parameters     108
_refine_ls_number_restraints     2
_refine_ls_hydrogen_treatment     mixed
_refine_ls_weighting_scheme     calc
_refine_ls_weighting_details
         'calc w=1/[\s^2^(Fo^2^)+(0.0483P)^2^+3.5980P] where P=(Fo^2^+2Fc^2^)/3'
_atom_sites_solution_hydrogens     geom
_atom_sites_solution_primary     direct
_atom_sites_solution_secondary     difmap
_refine_ls_shift/su_max     0.000
_refine_ls_shift/su_mean     0.000
_refine_diff_density_max     1.354
_refine_diff_density_min     -1.108
_refine_ls_extinction_method     none
_refine_ls_extinction_coef     ?
loop_
    _atom_type_symbol
    _atom_type_description
    _atom_type_scat_dispersion_real
    _atom_type_scat_dispersion_imag
    _atom_type_scat_source
    'C' 'C' 0.0033 0.0016
                         'International Tables Vol C Tables 4.2.6.8 and 6.1.1.4'
    'H' 'H' 0.0000 0.0000
                         'International Tables Vol C Tables 4.2.6.8 and 6.1.1.4'
    'N' 'N' 0.0061 0.0033
                         'International Tables Vol C Tables 4.2.6.8 and 6.1.1.4'
    'Zn' 'Zn' 0.2839 1.4301
                         'International Tables Vol C Tables 4.2.6.8 and 6.1.1.4'
    'I' 'I' -0.4742 1.8119
                         'International Tables Vol C Tables 4.2.6.8 and 6.1.1.4'
_computing_data_collection     'CrystalClear (Rigaku, 2000)'
_computing_cell_refinement     'CrystalClear (Rigaku, 2000)'
_computing_data_reduction     'CrystalClear (Rigaku, 2000)'
_computing_structure_solution     'SHELXS97 (Sheldrick, 2008)'
_computing_structure_refinement     'SHELXL97 (Sheldrick, 2008)'
_computing_molecular_graphics     'SHELXTL (Sheldrick, 2008)'
_computing_publication_material     'SHELXTL (Sheldrick, 2008)'
loop_
    _atom_site_type_symbol
    _atom_site_label
    _atom_site_fract_x
    _atom_site_fract_y
    _atom_site_fract_z
    _atom_site_U_iso_or_equiv
    _atom_site_adp_type
    _atom_site_calc_flag
    _atom_site_refinement_flags
    _atom_site_occupancy
    _atom_site_disorder_assembly
    _atom_site_disorder_group
    Zn Zn1 0.42494(9) 0.40526(5) 0.10329(6) 0.0386(2) Uani d . 1 . .
    I I1 0.16668(7) 0.43239(4) 0.21514(5) 0.0657(2) Uani d . 1 . .
    I I2 0.56923(7) 0.23271(4) 0.13413(6) 0.0743(2) Uani d . 1 . .
    N N1 0.6190(7) 0.5117(4) 0.1541(4) 0.0405(12) Uani d . 1 . .
    N N2 0.6793(7) 0.5755(4) 0.0763(5) 0.0417(12) Uani d . 1 . .
    N N3 0.8344(7) 0.6026(4) 0.2567(4) 0.0387(12) Uani d . 1 . .
    N N4 0.9608(9) 0.6397(5) 0.3571(6) 0.0565(15) Uani d D 1 . .
    C C1 0.8137(9) 0.6303(5) 0.1401(6) 0.0439(15) Uani d . 1 . .
    C C2 0.7150(8) 0.5286(5) 0.2633(5) 0.0391(14) Uani d . 1 . .
    C C3 0.9265(11) 0.7049(6) 0.0964(7) 0.060(2) Uani d . 1 . .
    H H3A 0.9910 0.6741 0.0418 0.090 Uiso calc R 1 . .
    H H3B 1.0133 0.7325 0.1631 0.090 Uiso calc R 1 . .
    H H3C 0.8492 0.7569 0.0556 0.090 Uiso calc R 1 . .
    C C4 0.7035(11) 0.4766(6) 0.3741(6) 0.0603(19) Uani d . 1 . .
    H H4C 0.5954 0.4358 0.3600 0.090 Uiso calc R 1 . .
    H H4D 0.6975 0.5244 0.4356 0.090 Uiso calc R 1 . .
    H H4E 0.8101 0.4355 0.3993 0.090 Uiso calc R 1 . .
    H H4A 1.069(5) 0.632(6) 0.345(7) 0.072 Uiso d D 1 . .
    H H4B 0.963(12) 0.7033(17) 0.353(8) 0.072 Uiso d D 1 . .
loop_
    _atom_site_aniso_label
    _atom_site_aniso_U_11
    _atom_site_aniso_U_22
    _atom_site_aniso_U_33
    _atom_site_aniso_U_12
    _atom_site_aniso_U_13
    _atom_site_aniso_U_23
    Zn1 0.0331(4) 0.0396(4) 0.0418(4) -0.0002(3) 0.0052(3) 0.0039(3)
    I1 0.0538(3) 0.0680(4) 0.0837(4) 0.0007(2) 0.0337(3) -0.0101(3)
    I2 0.0540(3) 0.0465(3) 0.1169(5) 0.0152(2) 0.0064(3) 0.0084(3)
    N1 0.037(3) 0.043(3) 0.040(3) -0.004(2) 0.006(2) 0.007(2)
    N2 0.039(3) 0.044(3) 0.039(3) -0.004(2) 0.003(2) 0.001(2)
    N3 0.034(3) 0.039(3) 0.038(3) 0.000(2) -0.001(2) -0.005(2)
    N4 0.051(4) 0.063(4) 0.048(3) -0.012(3) -0.005(3) -0.015(3)
    C1 0.046(4) 0.039(3) 0.042(4) -0.004(3) 0.001(3) -0.006(3)
    C2 0.035(3) 0.040(3) 0.040(3) 0.002(3) 0.003(3) -0.002(3)
    C3 0.065(5) 0.058(4) 0.054(4) -0.028(4) 0.008(4) -0.005(3)
    C4 0.060(5) 0.072(5) 0.046(4) -0.008(4) 0.005(3) 0.008(4)
_geom_special_details
;
All e.s.d.'s (except the e.s.d. in the dihedral angle between two l.s. planes)
are estimated using the full covariance matrix. The cell e.s.d.'s are taken
into account individually in the estimation of e.s.d.'s in distances, angles
and torsion angles; correlations between e.s.d.'s in cell parameters are only
used when they are defined by crystal symmetry. An approximate (isotropic)
treatment of cell e.s.d.'s is used for estimating e.s.d.'s involving l.s.
planes.
;
loop_
    _geom_bond_atom_site_label_1
    _geom_bond_atom_site_label_2
    _geom_bond_site_symmetry_2
    _geom_bond_distance
    _geom_bond_publ_flag
    Zn1 N1 . 2.029(5) ?
    Zn1 N2 3_665 2.044(5) ?
    Zn1 I2 . 2.5493(10) ?
    Zn1 I1 . 2.5603(10) ?
    N1 C2 . 1.314(8) ?
    N1 N2 . 1.378(7) ?
    N2 C1 . 1.327(8) ?
    N2 Zn1 3_665 2.044(5) ?
    N3 C2 . 1.349(8) ?
    N3 C1 . 1.358(8) ?
    N3 N4 . 1.408(7) ?
    N4 H4A . 0.86(2) ?
    N4 H4B . 0.86(2) ?
    C1 C3 . 1.465(9) ?
    C2 C4 . 1.464(9) ?
    C3 H3A . 0.9600 ?
    C3 H3B . 0.9600 ?
    C3 H3C . 0.9600 ?
    C4 H4C . 0.9600 ?
    C4 H4D . 0.9600 ?
    C4 H4E . 0.9600 ?
loop_
    _geom_angle_atom_site_label_1
    _geom_angle_atom_site_label_2
    _geom_angle_atom_site_label_3
    _geom_angle_site_symmetry_1
    _geom_angle_site_symmetry_3
    _geom_angle
    _geom_angle_publ_flag
    N1 Zn1 N2 . 3_665 106.8(2) ?
    N1 Zn1 I2 . . 110.38(15) ?
    N2 Zn1 I2 3_665 . 108.08(15) ?
    N1 Zn1 I1 . . 109.00(15) ?
    N2 Zn1 I1 3_665 . 108.58(16) ?
    I2 Zn1 I1 . . 113.73(3) ?
    C2 N1 N2 . . 108.4(5) ?
    C2 N1 Zn1 . . 126.9(4) ?
    N2 N1 Zn1 . . 124.6(4) ?
    C1 N2 N1 . . 107.9(5) ?
    C1 N2 Zn1 . 3_665 123.8(4) ?
    N1 N2 Zn1 . 3_665 128.2(4) ?
    C2 N3 C1 . . 108.8(5) ?
    C2 N3 N4 . . 123.4(5) ?
    C1 N3 N4 . . 127.8(6) ?
    N3 N4 H4A . . 108(6) ?
    N3 N4 H4B . . 109(6) ?
    H4A N4 H4B . . 94(8) ?
    N2 C1 N3 . . 107.2(6) ?
    N2 C1 C3 . . 128.0(6) ?
    N3 C1 C3 . . 124.8(6) ?
    N1 C2 N3 . . 107.7(5) ?
    N1 C2 C4 . . 127.9(6) ?
    N3 C2 C4 . . 124.4(6) ?
    C1 C3 H3A . . 109.5 ?
    C1 C3 H3B . . 109.5 ?
    H3A C3 H3B . . 109.5 ?
    C1 C3 H3C . . 109.5 ?
    H3A C3 H3C . . 109.5 ?
    H3B C3 H3C . . 109.5 ?
    C2 C4 H4C . . 109.5 ?
    C2 C4 H4D . . 109.5 ?
    H4C C4 H4D . . 109.5 ?
    C2 C4 H4E . . 109.5 ?
    H4C C4 H4E . . 109.5 ?
    H4D C4 H4E . . 109.5 ?
loop_
    _geom_torsion_atom_site_label_1
    _geom_torsion_atom_site_label_2
    _geom_torsion_atom_site_label_3
    _geom_torsion_atom_site_label_4
    _geom_torsion_site_symmetry_1
    _geom_torsion_site_symmetry_2
    _geom_torsion_site_symmetry_3
    _geom_torsion_site_symmetry_4
    _geom_torsion
    _geom_torsion_publ_flag
    N2 Zn1 N1 C2 3_665 . . . 177.2(5) ?
    I2 Zn1 N1 C2 . . . . -65.6(5) ?
    I1 Zn1 N1 C2 . . . . 60.0(5) ?
    N2 Zn1 N1 N2 3_665 . . . -6.8(6) ?
    I2 Zn1 N1 N2 . . . . 110.5(4) ?
    I1 Zn1 N1 N2 . . . . -124.0(4) ?
    C2 N1 N2 C1 . . . . 0.5(7) ?
    Zn1 N1 N2 C1 . . . . -176.2(4) ?
    C2 N1 N2 Zn1 . . . 3_665 -175.0(4) ?
    Zn1 N1 N2 Zn1 . . . 3_665 8.3(7) ?
    N1 N2 C1 N3 . . . . -1.3(7) ?
    Zn1 N2 C1 N3 3_665 . . . 174.5(4) ?
    N1 N2 C1 C3 . . . . 176.7(7) ?
    Zn1 N2 C1 C3 3_665 . . . -7.6(10) ?
    C2 N3 C1 N2 . . . . 1.6(7) ?
    N4 N3 C1 N2 . . . . 179.7(6) ?
    C2 N3 C1 C3 . . . . -176.4(7) ?
    N4 N3 C1 C3 . . . . 1.7(11) ?
    N2 N1 C2 N3 . . . . 0.5(7) ?
    Zn1 N1 C2 N3 . . . . 177.1(4) ?
    N2 N1 C2 C4 . . . . -177.8(7) ?
    Zn1 N1 C2 C4 . . . . -1.2(10) ?
    C1 N3 C2 N1 . . . . -1.3(7) ?
    N4 N3 C2 N1 . . . . -179.5(6) ?
    C1 N3 C2 C4 . . . . 177.1(6) ?
    N4 N3 C2 C4 . . . . -1.1(10) ?
loop_
    _geom_hbond_atom_site_label_D
    _geom_hbond_atom_site_label_H
    _geom_hbond_atom_site_label_A
    _geom_hbond_site_symmetry_A
    _geom_hbond_distance_DH
    _geom_hbond_distance_HA
    _geom_hbond_distance_DA
    _geom_hbond_angle_DHA
    N4 H4A I2 2_755 0.86(2) 2.98(5) 3.706(7) 144(7)
    N4 H4A I1 1_655 0.86(2) 3.23(8) 3.720(7) 119(7)
    N4 H4B I1 2_655 0.86(2) 3.27(4) 4.090(7) 161(7)
    C3 H3A I1 3_665 0.96 3.24 3.930(8) 129.9
    C3 H3B I1 2_655 0.96 3.43 3.888(8) 111.6
