# Supplementary material for: Bis(μ-4-amino-3,5-dimethyl-4H-1,2,4-triazole)bis­[diiodidozinc(II)]
Source: Acta Crystallogr Sect E Struct Rep Online. 2010 Dec 4;67(Pt 1):m26. doi: 10.1107/S160053681004852X (PMC3050150; doi:10.1107/S160053681004852X)
Supplement: Supplementary file 2 [file e-67-00m26-Isup2.hkl]

# 
# h,k,l, Fc-squared, Fo-squared, sigma(Fo-squared) and status flag 
# 
data_I
_shelx_title '  _071017a' 
_shelx_refln_list_code          4 
_shelx_F_calc_maximum      337.20 
_exptl_crystal_F_000       784.00 
_reflns_d_resolution_high  0.8300 
 
loop_ 
 _symmetry_equiv_pos_as_xyz 
 'x, y, z' 
 '-x, y+1/2, -z+1/2' 
 '-x, -y, -z' 
 'x, -y-1/2, z-1/2' 
 
_cell_length_a     7.4674 
_cell_length_b    13.4420 
_cell_length_c    11.4120 
_cell_angle_alpha  90.000 
_cell_angle_beta  102.598 
_cell_angle_gamma  90.000 
 
_shelx_F_squared_multiplier     1.000 
 
loop_ 
 _refln_index_h 
 _refln_index_k 
 _refln_index_l 
 _refln_F_squared_calc 
 _refln_F_squared_meas 
 _refln_F_squared_sigma 
 _refln_observed_status 
   2   0   0     3063.73     2735.34     54.97 o 
   3   0   0    24817.55    24197.03    357.64 o 
   4   0   0    10314.95    11272.97    126.91 o 
   5   0   0    16475.60    16883.30    182.89 o 
   6   0   0      587.81      575.14     44.16 o 
   7   0   0     9950.44    10532.19    225.40 o 
   8   0   0     4731.18     4609.68    258.43 o 
   1   1   0     5088.97     4836.62     32.66 o 
   2   1   0    30381.70    31708.45    151.53 o 
   3   1   0     4923.10     4813.74     49.48 o 
   4   1   0     1285.87     1201.08     32.03 o 
   5   1   0     5450.54     5224.87     68.78 o 
   6   1   0      768.48      685.07     37.68 o 
   7   1   0      257.59      291.95     36.55 o 
   8   1   0      128.21       62.95     25.11 o 
   0   2   0     1491.63     1390.60     21.84 o 
   1   2   0    16911.72    16712.99     90.23 o 
   2   2   0    33727.22    33084.55    222.99 o 
   3   2   0     1209.30     1181.28     26.41 o 
   4   2   0      875.37      742.49     26.79 o 
   5   2   0       72.05       72.29     14.90 o 
   6   2   0     6098.35     6332.40    129.17 o 
   7   2   0       80.71       62.71     18.57 o 
   8   2   0       96.81       80.87     21.97 o 
   1   3   0    90497.90    84186.06    576.18 o 
   2   3   0     4269.83     4343.45     44.75 o 
   3   3   0    34396.77    34536.47    169.59 o 
   4   3   0    58002.66    60820.64    246.00 o 
   5   3   0      522.69      483.15     28.95 o 
   6   3   0     1409.72     1278.34     53.52 o 
   7   3   0     1508.36     1426.10     60.77 o 
   8   3   0     2484.00     2540.25    123.05 o 
   0   4   0     3202.55     3302.26     55.62 o 
   1   4   0    14475.36    14045.36     88.91 o 
   2   4   0     1933.05     1851.52     33.33 o 
   3   4   0      535.72      534.68     21.57 o 
   4   4   0        4.71       28.12     12.00 o 
   5   4   0        0.13       52.60     15.10 o 
   6   4   0     1207.57     1115.30     46.79 o 
   7   4   0      143.27      168.28     28.04 o 
   8   4   0        3.71        6.27     40.31 o 
   1   5   0     3250.82     3006.58     36.25 o 
   2   5   0    21166.42    21622.36    119.68 o 
   3   5   0     7185.25     7142.97     66.09 o 
   4   5   0      112.25       81.15     13.25 o 
   5   5   0     8640.52     8872.73    106.71 o 
   6   5   0       81.57       25.62     15.74 o 
   7   5   0      421.01      430.20     46.93 o 
   8   5   0       60.03       64.71     21.41 o 
   0   6   0    75665.13    74246.63    593.23 o 
   1   6   0    10865.08    10808.21     97.04 o 
   2   6   0     1691.36     1647.75     32.50 o 
   3   6   0    13001.06    12851.55    111.41 o 
   4   6   0     4686.00     4771.21     63.94 o 
   5   6   0     7005.70     7127.60    126.29 o 
   6   6   0      521.91      508.94     35.10 o 
   7   6   0     4394.14     4676.21    146.55 o 
   8   6   0     1781.47     1737.13     79.02 o 
   1   7   0      293.58      296.97     21.95 o 
   2   7   0      320.37      388.60     21.29 o 
   3   7   0      425.46      495.48     25.43 o 
   4   7   0      139.42      108.54     18.78 o 
   5   7   0       53.08       19.06     24.27 o 
   6   7   0        0.05       68.86     25.16 o 
   7   7   0        6.69       22.53     31.89 o 
   0   8   0        0.78       12.56     25.87 o 
   1   8   0     9886.38    10569.91     94.31 o 
   2   8   0     5208.36     5242.02     58.36 o 
   3   8   0     3092.78     3062.00     55.90 o 
   4   8   0       42.56       48.11     11.89 o 
   5   8   0      281.70      293.74     33.14 o 
   6   8   0     3306.90     3303.55     74.79 o 
   7   8   0       93.37       72.64     38.38 o 
   1   9   0     6951.96     7166.22     76.18 o 
   2   9   0     1314.20     1473.31     36.48 o 
   3   9   0     5947.91     6439.38     75.88 o 
   4   9   0     6571.93     6929.92     89.14 o 
   5   9   0       93.42       92.18     20.46 o 
   6   9   0      163.26      123.73     32.46 o 
   7   9   0       16.47       78.62     27.29 o 
   0  10   0      113.84      147.89     23.15 o 
   1  10   0      557.76      455.87     28.73 o 
   2  10   0      428.91      427.94     24.38 o 
   3  10   0      135.09      159.05     19.09 o 
   4  10   0       34.26       63.21     46.39 o 
   5  10   0       52.31       51.52     23.66 o 
   6  10   0      128.86      142.51     31.33 o 
   1  11   0      322.66      320.98     29.17 o 
   2  11   0     4095.52     4551.25     82.92 o 
   3  11   0     1182.04     1212.49     45.34 o 
   4  11   0        3.03       16.64     16.34 o 
   5  11   0     1004.36     1071.74     98.60 o 
   6  11   0       15.98       86.75     41.54 o 
   0  12   0     2485.82     2754.07    101.46 o 
   1  12   0     1030.66     1149.18     43.16 o 
   2  12   0       70.72       75.99     14.08 o 
   3  12   0       23.28       37.84     14.89 o 
   4  12   0      729.39      769.30     45.58 o 
   5  12   0      741.76      634.18     71.52 o 
   1  13   0      126.43       99.71     19.36 o 
   2  13   0     1147.77     1238.08     82.11 o 
   3  13   0      247.18      238.22     57.62 o 
   4  13   0       44.79       99.04     38.28 o 
   5  13   0      472.21      474.65     66.13 o 
   0  14   0      175.54      119.07     44.55 o 
   1  14   0      489.37      561.36     51.57 o 
   2  14   0      101.73       84.82     45.29 o 
   3  14   0      436.34      437.75     51.37 o 
   4  14   0        4.26       40.48     45.03 o 
   1  15   0      110.54       73.46     29.25 o 
   2  15   0      124.77       62.61     24.03 o 
   3  15   0      121.13      103.17     69.55 o 
   0  16   0       88.03       62.48     29.00 o 
   1  16   0      662.86      665.80     75.58 o 
  -8   1   1      108.11       86.35     23.22 o 
  -7   1   1     2548.68     2455.40     77.15 o 
  -6   1   1      413.11      371.51     26.43 o 
  -5   1   1        4.41       27.64     18.19 o 
  -4   1   1    31638.36    32303.37    175.01 o 
  -3   1   1      609.92      578.97     19.79 o 
  -2   1   1    10370.46    10280.92     68.73 o 
  -1   1   1     1558.16     1520.29     17.57 o 
   1   1   1    17473.06    17268.64     86.03 o 
   2   1   1     5534.48     5734.53     50.92 o 
   3   1   1     6269.00     6152.35     64.70 o 
   4   1   1     7596.62     7581.76     74.57 o 
   5   1   1     3570.93     3499.91     59.52 o 
   6   1   1        0.68       39.19     16.62 o 
   7   1   1       14.28       29.64     18.54 o 
   8   1   1     1032.07     1055.95     67.61 o 
  -8   2   1      697.34      679.78     51.72 o 
  -7   2   1      414.67      340.65     33.04 o 
  -6   2   1     1628.69     1575.46     48.34 o 
  -5   2   1      454.60      450.58     22.65 o 
  -4   2   1      752.08      833.25     25.08 o 
  -3   2   1    28950.07    27833.90    138.07 o 
  -2   2   1      328.53      361.41     18.60 o 
  -1   2   1    10645.03    10401.17     75.48 o 
   0   2   1     7933.07     7824.03     51.03 o 
   1   2   1    10169.28    10208.92     81.70 o 
   2   2   1     9136.67     8715.87     72.24 o 
   3   2   1      152.54      203.44     16.35 o 
   4   2   1    14387.56    14300.35    110.08 o 
   5   2   1     3660.56     3523.52     58.96 o 
   6   2   1       18.40       55.44     21.75 o 
   7   2   1      893.19      887.65     59.23 o 
   8   2   1        1.33       25.13     20.94 o 
  -8   3   1       12.04       40.87     30.03 o 
  -7   3   1      291.53      291.30     31.79 o 
  -6   3   1      476.15      461.72     29.33 o 
  -5   3   1      996.13      992.26     32.50 o 
  -4   3   1       38.98       47.57     11.70 o 
  -3   3   1     1475.37     1327.43     26.33 o 
  -2   3   1    20499.29    19730.29    111.87 o 
  -1   3   1      281.65      393.23     35.28 o 
   0   3   1      556.43      610.47     21.73 o 
   1   3   1      535.12      567.88     30.94 o 
   2   3   1     7785.65     7745.77     71.14 o 
   3   3   1      287.41      399.75     20.76 o 
   4   3   1       21.37       35.20     12.00 o 
   5   3   1     1783.98     1852.25     44.56 o 
   6   3   1      297.54      259.29     55.95 o 
   7   3   1       68.86       71.44     29.26 o 
   8   3   1       14.88       14.69     18.48 o 
  -8   4   1     1968.77     2033.69    103.85 o 
  -7   4   1     1414.27     1522.78     67.30 o 
  -6   4   1      374.80      362.39     35.49 o 
  -5   4   1     6524.72     6790.93     72.30 o 
  -4   4   1     1033.99     1053.67     29.02 o 
  -3   4   1    19179.62    18888.84    125.13 o 
  -2   4   1      102.35      104.55     15.00 o 
  -1   4   1     1749.24     1714.33     35.53 o 
   0   4   1    55718.00    50201.01    376.66 o 
   1   4   1     3554.37     3629.48     44.12 o 
   2   4   1       14.97       51.42     11.40 o 
   3   4   1    13545.01    14228.57    212.30 o 
   4   4   1     3354.46     3318.69     51.77 o 
   5   4   1     1351.07     1309.45     39.29 o 
   6   4   1      264.99      235.31     26.91 o 
   7   4   1     1296.43     1434.81    114.26 o 
   8   4   1      208.02      212.36     50.25 o 
  -8   5   1       70.23       68.03     25.15 o 
  -7   5   1     1613.32     1645.24     72.55 o 
  -6   5   1      523.31      553.47     32.32 o 
  -5   5   1       24.03       41.07     12.07 o 
  -4   5   1     1413.80     1347.47     32.19 o 
  -3   5   1      656.51      586.01     19.76 o 
  -2   5   1     4745.55     4154.21     46.56 o 
  -1   5   1     2206.66     2020.58     32.11 o 
   0   5   1    18074.50    17211.72    112.15 o 
   1   5   1    29576.29    28427.16    143.68 o 
   2   5   1      300.00      321.00     19.99 o 
   3   5   1     1640.84     1707.84     38.98 o 
   4   5   1       28.00       21.11     15.28 o 
   5   5   1     3040.98     2972.09     73.05 o 
   6   5   1     1290.14     1201.44     52.87 o 
   7   5   1     1620.16     1926.16     81.37 o 
   8   5   1     1737.52     1645.57    112.83 o 
  -8   6   1       51.96       72.29     20.67 o 
  -7   6   1      565.51      449.77     56.55 o 
  -6   6   1     4560.21     4955.59    128.05 o 
  -5   6   1       18.30       36.87     12.81 o 
  -4   6   1       12.71       36.70     15.04 o 
  -3   6   1     4988.55     5098.97     72.04 o 
  -2   6   1     5679.75     5609.03     58.78 o 
  -1   6   1     7625.65     7204.70     64.25 o 
   0   6   1       10.92       18.36     16.63 o 
   1   6   1    20595.67    19968.70    118.78 o 
   2   6   1     6571.67     6100.27     66.57 o 
   3   6   1      221.17      293.56     21.44 o 
   4   6   1      742.49      760.64     43.84 o 
   5   6   1      280.09      273.38     31.49 o 
   6   6   1     1608.44     1733.03     70.49 o 
   7   6   1        9.57       42.56     25.31 o 
  -8   7   1      540.99      585.76     72.07 o 
  -7   7   1      890.42      878.77     73.20 o 
  -6   7   1        8.62       46.90     11.87 o 
  -5   7   1      119.53      102.36     16.21 o 
  -4   7   1    15299.71    16149.08    116.76 o 
  -3   7   1     4998.51     5024.29     45.39 o 
  -2   7   1       25.90       13.09      8.87 o 
  -1   7   1    28537.07    28235.83    173.16 o 
   0   7   1      112.33      179.71     17.56 o 
   1   7   1     6518.68     6574.42     72.77 o 
   2   7   1     1746.01     1700.23     36.00 o 
   3   7   1     2581.19     2568.83     47.26 o 
   4   7   1     8673.58     8656.26     85.25 o 
   5   7   1        7.22        6.86     19.53 o 
   6   7   1      577.20      668.58     50.93 o 
   7   7   1      687.14      653.70     53.97 o 
  -7   8   1       16.78       93.44     28.25 o 
  -6   8   1      720.04      735.61     48.03 o 
  -5   8   1     1285.42     1336.45     43.85 o 
  -4   8   1     2718.19     2671.91     42.15 o 
  -3   8   1     6476.38     6449.19     62.13 o 
  -2   8   1     1768.50     1739.32     32.16 o 
  -1   8   1      463.26      480.38     22.10 o 
   0   8   1        6.06       45.04     11.04 o 
   1   8   1     4898.38     4701.69     67.04 o 
   2   8   1     7475.01     7089.47     77.05 o 
   3   8   1     7302.15     7456.35     77.66 o 
   4   8   1     5100.54     5301.59    119.57 o 
   5   8   1     2833.37     2846.52     87.55 o 
   6   8   1      329.18      398.39     39.16 o 
   7   8   1       23.95       32.34     14.55 o 
  -7   9   1      402.48      390.08     70.45 o 
  -6   9   1      655.57      657.93     63.29 o 
  -5   9   1     4286.74     4790.80     60.15 o 
  -4   9   1      226.29      222.74     15.36 o 
  -3   9   1     5290.23     5182.77     68.89 o 
  -2   9   1    11685.47    11835.74     95.36 o 
  -1   9   1      175.45      241.51     21.79 o 
   0   9   1     1119.18     1021.96     31.59 o 
   1   9   1     1907.67     1875.00     42.41 o 
   2   9   1     7292.29     7364.93     76.66 o 
   3   9   1     1175.30     1053.62     36.23 o 
   4   9   1       89.94       76.32     18.03 o 
   5   9   1     3907.41     4180.69     94.28 o 
   6   9   1      263.34      184.77     35.29 o 
   7   9   1        0.23       52.22     49.97 o 
  -7  10   1      768.32     1023.84    108.71 o 
  -6  10   1       72.58       70.79     28.40 o 
  -5  10   1     3270.89     3531.29    124.43 o 
  -4  10   1     1979.49     2068.63     63.92 o 
  -3  10   1     1307.75     1348.01     49.33 o 
  -2  10   1      242.28      266.09     27.13 o 
  -1  10   1      402.86      369.47     27.22 o 
   0  10   1    15940.37    16331.48    125.95 o 
   1  10   1      833.51      721.31     30.99 o 
   2  10   1     1479.93     1370.00     40.94 o 
   3  10   1     6713.86     6888.18    102.23 o 
   4  10   1        2.84       39.98     25.26 o 
   5  10   1      105.97       54.14     25.82 o 
   6  10   1       61.58       66.20     23.44 o 
  -6  11   1      451.29      418.58     56.73 o 
  -5  11   1      257.19      257.00     53.40 o 
  -4  11   1       87.80       77.58     38.97 o 
  -3  11   1      562.38      524.85     22.94 o 
  -2  11   1     3742.97     3743.85     68.90 o 
  -1  11   1     5726.48     5814.02    115.13 o 
   0  11   1     5688.09     5956.40    118.23 o 
   1  11   1     3235.05     3311.82     79.74 o 
   2  11   1      997.90      963.27     41.82 o 
   3  11   1      111.44       99.42     18.57 o 
   4  11   1      636.47      657.89     40.63 o 
   5  11   1      871.78      898.72     53.17 o 
   6  11   1     1284.21     1434.57     99.73 o 
  -6  12   1     2193.25     2391.53    346.83 o 
  -5  12   1       69.05       87.55     35.95 o 
  -4  12   1       57.50       82.45     27.13 o 
  -3  12   1      758.23      721.10     79.47 o 
  -2  12   1     2747.00     2630.83     65.29 o 
  -1  12   1     2843.71     3063.43     73.47 o 
   0  12   1      211.87      207.15     23.66 o 
   1  12   1     5954.85     6063.45    156.12 o 
   2  12   1     2836.14     2709.13     88.66 o 
   3  12   1       91.93       83.79     18.92 o 
   4  12   1      589.44      654.33     51.15 o 
   5  12   1       14.96       56.46     37.69 o 
  -5  13   1        0.79       32.67     59.02 o 
  -4  13   1     1747.38     2020.21    103.87 o 
  -3  13   1     1110.99     1147.56     93.68 o 
  -2  13   1      674.45      618.75     65.31 o 
  -1  13   1     3661.84     3814.72     69.94 o 
   0  13   1      466.70      447.82     35.68 o 
   1  13   1      149.22      100.56     21.44 o 
   2  13   1      319.24      317.49     40.71 o 
   3  13   1      352.29      346.68     41.63 o 
   4  13   1     1439.38     1433.90    144.31 o 
   5  13   1      297.67      251.29     81.43 o 
  -4  14   1     1033.22     1146.08     89.94 o 
  -3  14   1      647.50      542.61     73.79 o 
  -2  14   1     1033.74      822.25     92.54 o 
  -1  14   1        8.20       13.87     18.14 o 
   0  14   1      633.47      583.19     37.74 o 
   1  14   1      921.02      957.00     47.16 o 
   2  14   1     1790.71     1768.80     92.68 o 
   3  14   1     1927.15     1960.81    126.10 o 
   4  14   1      520.71      569.34     70.25 o 
  -3  15   1     1332.58     1360.41    111.82 o 
  -2  15   1     1667.13     1729.80    130.55 o 
  -1  15   1        4.93       34.91     25.41 o 
   0  15   1      248.32      209.17     38.90 o 
   1  15   1       47.23       34.51     17.16 o 
   2  15   1     1501.24     1492.62    101.88 o 
   3  15   1      637.05      415.40    157.91 o 
  -1  16   1       74.18       67.53     47.29 o 
   0  16   1      505.31      499.59     52.44 o 
   1  16   1      259.88      212.57     47.21 o 
  -8   0   2     1325.36     1170.98     99.69 o 
  -7   0   2      159.31      207.36     66.41 o 
  -6   0   2     3958.25     3999.80     90.43 o 
  -5   0   2     7974.17     7565.39    110.88 o 
  -4   0   2     2745.57     2617.74     55.90 o 
  -3   0   2     7559.38     7318.57     78.46 o 
  -2   0   2    42828.25    45209.26    437.85 o 
  -1   0   2     6736.76     6714.62     46.14 o 
   0   0   2    39196.58    37506.45    206.38 o 
   1   0   2    10925.45    11211.60    116.82 o 
   2   0   2      236.33      224.09     35.18 o 
   3   0   2    27124.27    27148.19    374.38 o 
   4   0   2      751.10      717.27     43.55 o 
   5   0   2       18.34       36.47     19.40 o 
   6   0   2     3361.83     3047.49    146.33 o 
   7   0   2      413.56      440.53    154.52 o 
   8   0   2       89.18      108.12     88.34 o 
  -8   1   2      707.79      697.31     47.13 o 
  -7   1   2     7150.84     7075.88    143.83 o 
  -6   1   2     3180.45     3095.94     55.42 o 
  -5   1   2      931.80      959.02     30.23 o 
  -4   1   2     3379.01     3439.40     51.24 o 
  -3   1   2     7930.19     7472.01     58.05 o 
  -2   1   2    50368.54    48097.29    302.23 o 
  -1   1   2    19365.96    18597.95     86.55 o 
   0   1   2    57530.01    54640.49    213.61 o 
   1   1   2    52906.56    52001.10    259.78 o 
   2   1   2     2236.12     2150.58     32.87 o 
   3   1   2      494.43      488.78     25.12 o 
   4   1   2      135.70      181.84     20.95 o 
   5   1   2    10563.25    11191.84    142.46 o 
   6   1   2     4033.41     4179.20    108.08 o 
   7   1   2     1931.56     2070.84     80.04 o 
   8   1   2     1471.32     1451.88     83.08 o 
  -8   2   2      812.33      703.12     47.90 o 
  -7   2   2       35.19       42.00     18.09 o 
  -6   2   2     7753.21     7839.50    134.15 o 
  -5   2   2     1904.32     1706.22     41.95 o 
  -4   2   2    12587.64    12606.85    132.90 o 
  -3   2   2    45896.75    45192.17    223.35 o 
  -2   2   2       19.31        9.05     11.63 o 
  -1   2   2     3395.48     3559.32     32.49 o 
   0   2   2    10369.92    10420.62     63.16 o 
   1   2   2    41056.77    39680.56    171.35 o 
   2   2   2    19396.97    19401.64    110.34 o 
   3   2   2     4261.42     4341.82     54.06 o 
   4   2   2    21578.04    22745.38    136.99 o 
   5   2   2     4705.81     4578.10     68.00 o 
   6   2   2        7.75       52.15     18.44 o 
   7   2   2      208.89      159.61     32.36 o 
   8   2   2      289.52      276.35     44.21 o 
  -8   3   2      769.08      656.54     47.71 o 
  -7   3   2     1615.92     1647.87     54.36 o 
  -6   3   2      801.03      916.22     51.96 o 
  -5   3   2     3317.22     3165.01     50.63 o 
  -4   3   2    11072.02    11135.41     94.88 o 
  -3   3   2     2121.00     2255.22     34.96 o 
  -2   3   2    11565.00    11653.33     86.47 o 
  -1   3   2    63530.08    60802.52    530.19 o 
   0   3   2       78.69      142.49     16.68 o 
   1   3   2      352.43      256.23     23.05 o 
   2   3   2    23843.21    22984.39    127.57 o 
   3   3   2      546.05      614.00     28.21 o 
   4   3   2     2410.49     2557.26     48.31 o 
   5   3   2     3150.84     3071.02     65.72 o 
   6   3   2      318.69      293.34     46.58 o 
   7   3   2      629.57      620.55     52.09 o 
   8   3   2      179.46      157.02     33.24 o 
  -8   4   2      339.20      213.06     43.27 o 
  -7   4   2        1.23       15.54     14.29 o 
  -6   4   2     2221.05     2024.76     47.27 o 
  -5   4   2     6238.09     6224.57     65.47 o 
  -4   4   2    13724.37    13395.51     87.91 o 
  -3   4   2    42960.81    44009.05    283.83 o 
  -2   4   2    12950.49    12578.23     98.52 o 
  -1   4   2      294.64      297.24     13.04 o 
   0   4   2      132.70      104.35     18.77 o 
   1   4   2    18177.86    18015.62    103.69 o 
   2   4   2    23528.08    24068.20    168.33 o 
   3   4   2    19007.44    19850.97    121.88 o 
   4   4   2    12862.67    12828.45    111.89 o 
   5   4   2     4589.02     4521.35     95.62 o 
   6   4   2        3.43       31.30     27.00 o 
   7   4   2      191.01      158.38     30.26 o 
   8   4   2      457.10      355.14     57.07 o 
  -8   5   2       59.58       33.40     21.21 o 
  -7   5   2     4491.36     4693.16     99.39 o 
  -6   5   2      502.70      440.45     28.59 o 
  -5   5   2       84.23       49.63     12.73 o 
  -4   5   2     7334.48     7423.88     87.71 o 
  -3   5   2     9986.38     9552.94    106.01 o 
  -2   5   2    16621.42    16314.01    123.49 o 
  -1   5   2      163.84      199.18     12.96 o 
   0   5   2    21900.73    21899.43    137.06 o 
   1   5   2    26466.33    26255.01    183.97 o 
   2   5   2     1354.28     1340.20     32.33 o 
   3   5   2     2885.04     3021.38     50.53 o 
   4   5   2       11.19       41.80     13.28 o 
   5   5   2     7976.22     8869.22    180.09 o 
   6   5   2      697.63      648.06     49.34 o 
   7   5   2      451.27      460.89     52.82 o 
  -8   6   2      294.07      235.20     35.00 o 
  -7   6   2       62.08       82.59     19.83 o 
  -6   6   2     1081.86     1051.60     39.40 o 
  -5   6   2     3149.51     3008.64     58.82 o 
  -4   6   2       58.47       71.57     13.81 o 
  -3   6   2     5834.34     5816.95     77.83 o 
  -2   6   2     8149.35     7879.84     91.74 o 
  -1   6   2     1918.00     2046.77     33.62 o 
   0   6   2     5533.48     5182.79     53.64 o 
   1   6   2     4702.71     4505.05     54.51 o 
   2   6   2       95.99      136.61     16.16 o 
   3   6   2     6850.94     7116.32     74.74 o 
   4   6   2     1447.86     1442.91     40.75 o 
   5   6   2       19.54       15.11     21.40 o 
   6   6   2     1525.85     1399.60     67.29 o 
   7   6   2       53.42       66.72     22.88 o 
  -8   7   2      873.22      853.54     75.07 o 
  -7   7   2     1814.16     1581.76     62.85 o 
  -6   7   2     3105.26     3104.53     58.81 o 
  -5   7   2     1618.59     1654.96     57.50 o 
  -4   7   2       68.27       55.36     21.50 o 
  -3   7   2      313.34      305.76     28.01 o 
  -2   7   2    10866.88    11278.53    108.86 o 
  -1   7   2    22120.63    22022.22    189.50 o 
   0   7   2    17580.05    18209.98    119.76 o 
   1   7   2     9744.20    10049.29     83.91 o 
   2   7   2     2842.68     2894.17     48.97 o 
   3   7   2      271.74      306.55     26.64 o 
   4   7   2     1484.63     1609.86     43.95 o 
   5   7   2     3174.27     2868.75     98.13 o 
   6   7   2     3594.74     3853.51    102.65 o 
   7   7   2     1282.48     1340.55     82.73 o 
  -7   8   2       76.17      102.13     35.20 o 
  -6   8   2     1232.07     1252.29     46.72 o 
  -5   8   2      476.70      594.21     55.39 o 
  -4   8   2     2600.77     2338.91     63.27 o 
  -3   8   2    12501.97    13078.99    133.05 o 
  -2   8   2      421.60      375.06     25.56 o 
  -1   8   2      329.50      287.31     18.69 o 
   0   8   2     2537.73     2376.64     42.14 o 
   1   8   2     9384.25     9719.54     82.86 o 
   2   8   2     2433.21     2462.76     48.46 o 
   3   8   2       50.03       45.57     16.79 o 
   4   8   2     6495.89     7300.67    151.02 o 
   5   8   2      159.01      134.10     30.07 o 
   6   8   2      418.84      393.97     47.22 o 
   7   8   2       10.91       38.85     24.13 o 
  -7   9   2      284.15      218.48     56.74 o 
  -6   9   2      150.88      129.11     31.60 o 
  -5   9   2      431.06      484.10     85.06 o 
  -4   9   2     1273.12     1343.23     86.38 o 
  -3   9   2      770.30      761.61     42.68 o 
  -2   9   2      777.83      769.03     37.35 o 
  -1   9   2      905.22      864.10     29.87 o 
   0   9   2       83.68       52.02     16.34 o 
   1   9   2      461.99      383.68     25.78 o 
   2   9   2     2957.96     3026.14     54.83 o 
   3   9   2      567.03      638.40     40.98 o 
   4   9   2      533.87      466.28     39.22 o 
   5   9   2      517.36      421.07     43.99 o 
   6   9   2       35.43       77.28     20.34 o 
  -7  10   2       13.19       56.91     40.41 o 
  -6  10   2      111.39       40.11     30.87 o 
  -5  10   2     1979.18     2201.47    105.49 o 
  -4  10   2     3040.51     3202.31    172.89 o 
  -3  10   2     1585.11     1601.57     66.41 o 
  -2  10   2     4552.94     4555.83     65.16 o 
  -1  10   2      236.80      230.33     21.09 o 
   0  10   2     1395.62     1295.45     41.63 o 
   1  10   2      723.08      732.81     32.69 o 
   2  10   2     4782.12     5290.87    113.62 o 
   3  10   2     4154.36     4626.38    116.73 o 
   4  10   2     1485.55     1547.32     57.70 o 
   5  10   2      317.27      344.50     55.65 o 
   6  10   2       18.73       51.09     26.28 o 
  -6  11   2        0.06       24.20     27.14 o 
  -5  11   2        1.11       45.92     21.46 o 
  -4  11   2     2321.68     2512.63    108.19 o 
  -3  11   2      111.41       73.26     29.46 o 
  -2  11   2     1209.78     1146.87     41.26 o 
  -1  11   2      871.87      970.91     62.21 o 
   0  11   2     1526.59     1788.74     57.04 o 
   1  11   2      501.86      559.45     44.72 o 
   2  11   2     1504.82     1419.56     50.62 o 
   3  11   2      125.69      161.68     33.02 o 
   4  11   2        4.21       31.22     22.88 o 
   5  11   2      893.49      968.12     69.41 o 
   6  11   2       40.54       63.73     39.80 o 
  -6  12   2      210.90      216.89     61.38 o 
  -5  12   2        4.75       30.16     22.91 o 
  -4  12   2       33.01       32.19     38.51 o 
  -3  12   2      358.46      415.23     54.25 o 
  -2  12   2      191.64      171.63     18.64 o 
  -1  12   2       36.68       46.39     11.01 o 
   0  12   2      103.80      103.41     19.99 o 
   1  12   2      146.72      110.56     20.37 o 
   2  12   2       36.94       42.94     13.97 o 
   3  12   2       43.05       84.69     22.47 o 
   4  12   2      341.41      291.62     42.04 o 
   5  12   2      139.12       80.41     23.41 o 
  -5  13   2      502.25      433.55     97.83 o 
  -4  13   2       50.91       77.52     37.23 o 
  -3  13   2       10.68       69.47     29.70 o 
  -2  13   2      102.75       72.48     23.55 o 
  -1  13   2     2159.38     2288.26     55.73 o 
   0  13   2      519.25      571.93     37.94 o 
   1  13   2      243.90      235.11     28.71 o 
   2  13   2      372.61      481.45     47.19 o 
   3  13   2      177.15      184.82     29.32 o 
   4  13   2      845.37      845.45     61.87 o 
  -4  14   2       68.55       55.03     50.06 o 
  -3  14   2      186.02      221.34     45.62 o 
  -2  14   2      299.61      246.61     58.16 o 
  -1  14   2       57.76       61.18     16.61 o 
   0  14   2      242.13      201.36     28.22 o 
   1  14   2       81.08       64.28     17.84 o 
   2  14   2       65.09       94.51     35.27 o 
   3  14   2      366.05      236.86     38.50 o 
  -3  15   2      100.90      133.00     49.65 o 
  -2  15   2      147.39      145.43     38.70 o 
  -1  15   2       44.02       56.83     28.98 o 
   0  15   2       54.77       34.12     16.53 o 
   1  15   2       96.06       52.07     32.33 o 
   2  15   2      122.69       66.85     22.02 o 
   0  16   2      172.69      117.68     52.83 o 
  -8   1   3        9.75       29.53     21.28 o 
  -7   1   3     3148.05     3051.66     72.61 o 
  -6   1   3     2198.91     2401.99     56.89 o 
  -5   1   3     2019.70     1783.94     37.40 o 
  -4   1   3     2999.97     2910.34     39.29 o 
  -3   1   3    22514.64    22842.02    120.64 o 
  -2   1   3    10698.60     9820.95     81.32 o 
  -1   1   3     8380.24     8426.48     74.04 o 
   0   1   3    10495.98    10662.29     66.43 o 
   1   1   3     3168.72     3167.22     37.62 o 
   2   1   3    20688.07    19951.23    117.32 o 
   3   1   3       36.95       72.32     11.74 o 
   4   1   3     3127.04     3101.46     54.18 o 
   5   1   3     9228.25     9563.17    107.73 o 
   6   1   3        7.05       21.91     48.80 o 
   7   1   3      137.00      121.86     29.99 o 
   8   1   3        4.25       38.89     22.19 o 
  -8   2   3      308.90      312.57     38.38 o 
  -7   2   3     1115.06     1080.46     37.44 o 
  -6   2   3     7098.95     7136.99    115.47 o 
  -5   2   3       89.57       87.49     13.15 o 
  -4   2   3     6502.12     6737.12     59.75 o 
  -3   2   3     8152.20     7444.11     60.22 o 
  -2   2   3     6659.18     6415.66     49.65 o 
  -1   2   3      137.63      135.04     12.45 o 
   0   2   3     1808.97     1705.01     28.20 o 
   1   2   3    34875.36    34191.88    162.70 o 
   2   2   3     2076.00     2136.18     37.17 o 
   3   2   3        0.29       43.54     12.10 o 
   4   2   3     5307.14     5354.45     71.77 o 
   5   2   3      286.44      295.04     28.18 o 
   6   2   3     1276.67     1287.91     68.59 o 
   7   2   3       52.31       66.11     27.00 o 
   8   2   3      157.49       75.03     32.59 o 
  -8   3   3       12.98       25.87     14.47 o 
  -7   3   3      380.39      417.71     26.80 o 
  -6   3   3       49.25       54.38     15.55 o 
  -5   3   3      233.86      303.85     20.25 o 
  -4   3   3     5309.15     5496.00     54.05 o 
  -3   3   3      116.52      146.58     12.97 o 
  -2   3   3      183.78      180.96     23.62 o 
  -1   3   3     1310.66     1257.44     22.16 o 
   0   3   3     4620.83     4352.43     45.42 o 
   1   3   3     2716.52     2559.04     36.84 o 
   2   3   3     2405.10     2324.03     42.46 o 
   3   3   3     1830.12     1794.53     39.58 o 
   4   3   3     1248.70     1180.08     37.68 o 
   5   3   3      198.26      247.03     29.92 o 
   6   3   3       89.92       77.88     87.89 o 
   7   3   3        0.74       47.43     31.44 o 
  -8   4   3      286.24      213.16     36.71 o 
  -7   4   3      821.70      799.74     35.92 o 
  -6   4   3     5571.06     5577.85     71.32 o 
  -5   4   3     2963.21     3040.30     46.96 o 
  -4   4   3       47.55       44.23      9.97 o 
  -3   4   3     3099.62     2953.11     35.01 o 
  -2   4   3    31806.89    32048.81    267.43 o 
  -1   4   3     1770.64     1556.68     25.71 o 
   0   4   3       55.75       50.19     11.16 o 
   1   4   3    27086.83    27114.53    178.01 o 
   2   4   3     1017.01      944.03     27.85 o 
   3   4   3     2222.15     2060.04     42.97 o 
   4   4   3     1321.43     1304.09     41.49 o 
   5   4   3     1617.66     1614.46     67.21 o 
   6   4   3     4382.55     4731.18    113.92 o 
   7   4   3      117.43      136.07     32.53 o 
  -8   5   3      653.56      596.38     48.08 o 
  -7   5   3     3350.81     3591.81     86.69 o 
  -6   5   3      125.50      137.71     22.03 o 
  -5   5   3      137.46       82.47     14.02 o 
  -4   5   3      174.02      178.91     19.23 o 
  -3   5   3    10276.75    10731.75    143.70 o 
  -2   5   3     5918.59     5486.82     70.16 o 
  -1   5   3      637.07      564.86     18.66 o 
   0   5   3    10483.39     9913.33     74.35 o 
   1   5   3     4230.95     3949.17     54.59 o 
   2   5   3      668.95      654.52     25.01 o 
   3   5   3       65.83       74.11     17.43 o 
   4   5   3      139.54      165.52     18.02 o 
   5   5   3     1859.06     1885.34     63.78 o 
   6   5   3       73.27       90.48     21.86 o 
   7   5   3       84.14       66.92     22.16 o 
  -8   6   3      907.83      994.39     86.40 o 
  -7   6   3       63.03       57.20     14.45 o 
  -6   6   3      103.15      106.90     22.54 o 
  -5   6   3      997.16      941.95     29.20 o 
  -4   6   3      201.59      216.89     29.27 o 
  -3   6   3     9964.79    10137.82    103.53 o 
  -2   6   3      750.10      825.16     34.52 o 
  -1   6   3     7171.39     6761.23     74.59 o 
   0   6   3    12550.53    12010.00    141.44 o 
   1   6   3      138.55      119.80     20.23 o 
   2   6   3      636.68      608.59     26.35 o 
   3   6   3      196.36      249.71     23.72 o 
   4   6   3     3437.90     3388.30     62.23 o 
   5   6   3     1319.82     1204.02     53.68 o 
   6   6   3      359.87      338.12     44.31 o 
   7   6   3      897.26      873.18     79.45 o 
  -8   7   3       83.47       47.91     36.16 o 
  -7   7   3      540.75      547.78     58.56 o 
  -6   7   3     2239.49     2380.22     56.01 o 
  -5   7   3     4549.05     4642.50    105.44 o 
  -4   7   3       26.93       45.29     18.53 o 
  -3   7   3     7116.72     7272.71    112.83 o 
  -2   7   3     3857.94     3830.13     64.20 o 
  -1   7   3    13317.84    13460.14    105.28 o 
   0   7   3      119.27      106.69     14.51 o 
   1   7   3     1589.48     1516.27     40.37 o 
   2   7   3    16687.03    16975.36    138.78 o 
   3   7   3     1252.90     1130.31     39.00 o 
   4   7   3      973.31     1043.15     53.08 o 
   5   7   3     2718.09     2667.72     97.22 o 
   6   7   3      114.53      123.91     29.88 o 
   7   7   3      124.31       98.93     34.27 o 
  -7   8   3      146.12      139.31     29.50 o 
  -6   8   3     1464.34     1649.40     89.01 o 
  -5   8   3     3040.71     3168.32    159.48 o 
  -4   8   3     3707.62     3974.61    108.78 o 
  -3   8   3     4425.49     4520.95     88.97 o 
  -2   8   3      319.12      346.91     30.26 o 
  -1   8   3      247.34      200.74     17.25 o 
   0   8   3      145.15      121.91     13.32 o 
   1   8   3     1775.42     1760.16     44.31 o 
   2   8   3     2538.75     2537.97     50.30 o 
   3   8   3     2505.43     2430.85     52.97 o 
   4   8   3     1328.51     1221.46     61.90 o 
   5   8   3      184.79      143.80     27.41 o 
   6   8   3       19.93       29.92     35.80 o 
  -7   9   3     1475.98     1649.52    131.46 o 
  -6   9   3       86.77      121.47     34.22 o 
  -5   9   3      480.26      518.58     55.93 o 
  -4   9   3     7004.21     7550.96    179.60 o 
  -3   9   3       21.35       37.67     16.48 o 
  -2   9   3        3.82       41.31     19.61 o 
  -1   9   3     2351.34     2220.85     40.79 o 
   0   9   3     4089.34     4014.90     63.28 o 
   1   9   3     6186.77     5936.22     72.33 o 
   2   9   3      779.16      719.61     33.50 o 
   3   9   3     6626.17     6964.72     99.62 o 
   4   9   3     3395.75     3613.88     99.83 o 
   5   9   3        3.08       30.54     30.37 o 
   6   9   3      200.23      185.89     34.43 o 
  -7  10   3       90.29       46.74     56.10 o 
  -6  10   3      919.08      976.92     82.91 o 
  -5  10   3      654.05      755.90     71.62 o 
  -4  10   3      406.47      503.69     60.21 o 
  -3  10   3      189.54      138.74     29.88 o 
  -2  10   3    12116.56    12881.97    247.13 o 
  -1  10   3     3008.27     3009.41     53.26 o 
   0  10   3        0.87       -0.66     14.04 o 
   1  10   3     2919.49     2966.32     71.96 o 
   2  10   3       35.97       74.24     18.60 o 
   3  10   3     1261.82     1148.12     52.67 o 
   4  10   3      136.56       99.14     19.23 o 
   5  10   3     1326.28     1444.98     61.21 o 
   6  10   3     1496.64     1437.49     93.12 o 
  -6  11   3      905.41     1041.06     90.08 o 
  -5  11   3      277.63      271.59     54.16 o 
  -4  11   3        9.61       26.14     27.73 o 
  -3  11   3       70.05      100.00     31.23 o 
  -2  11   3     1457.38     1399.07     43.02 o 
  -1  11   3     3108.37     2992.25     54.11 o 
   0  11   3     2903.24     2886.10     58.13 o 
   1  11   3     2274.21     2415.58     66.40 o 
   2  11   3     1773.72     1654.67     58.59 o 
   3  11   3        0.89       33.16     15.30 o 
   4  11   3       91.77      105.10     30.78 o 
   5  11   3      162.17      103.00     23.39 o 
  -6  12   3       38.34       42.27     54.70 o 
  -5  12   3      499.51      450.35     67.64 o 
  -4  12   3      434.24      459.91    117.42 o 
  -3  12   3     2749.10     3135.04    118.00 o 
  -2  12   3       44.47       68.63     32.37 o 
  -1  12   3     3400.97     3317.95     76.58 o 
   0  12   3     7403.89     7706.97    128.67 o 
   1  12   3       29.03       35.34     19.91 o 
   2  12   3      109.01      137.61     61.37 o 
   3  12   3       94.18      121.29     31.89 o 
   4  12   3     2020.32     2279.76    117.44 o 
   5  12   3      625.92      559.29     52.31 o 
  -5  13   3      952.54      994.36     83.99 o 
  -4  13   3       18.79       62.64     45.85 o 
  -3  13   3      542.59      585.61     67.42 o 
  -2  13   3       31.07       21.40     46.98 o 
  -1  13   3     1646.91     1641.80     82.11 o 
   0  13   3      347.56      301.54     31.01 o 
   1  13   3      369.81      420.14     44.62 o 
   2  13   3     2496.67     2590.88    100.13 o 
   3  13   3      512.39      516.73     59.60 o 
   4  13   3      150.86      186.40     58.28 o 
  -4  14   3      468.77      348.01     84.74 o 
  -3  14   3      770.09      669.07     79.49 o 
  -2  14   3     1559.85     1578.62    118.69 o 
  -1  14   3      206.02      183.87     33.27 o 
   0  14   3       70.39       35.04     20.98 o 
   1  14   3        9.95       44.77     13.55 o 
   2  14   3      788.58      737.84     59.17 o 
   3  14   3      922.93      877.08     64.51 o 
  -3  15   3      116.47       95.00     37.44 o 
  -2  15   3       60.71       70.30     42.59 o 
  -1  15   3      482.43      499.36     85.05 o 
   0  15   3      918.93      944.89     88.74 o 
   1  15   3     1705.18     1590.40     90.56 o 
   2  15   3      203.04      133.62     29.11 o 
  -8   0   4      109.76      103.57     39.04 o 
  -7   0   4     6602.29     6658.60    312.51 o 
  -6   0   4    13803.31    14327.00    179.23 o 
  -5   0   4     2137.73     2169.49     55.11 o 
  -4   0   4        2.92       22.30      9.82 o 
  -3   0   4      112.28      141.97     14.15 o 
  -2   0   4   113701.41   108117.10    560.83 o 
  -1   0   4    20284.32    19309.58    151.28 o 
   0   0   4    25899.98    26427.94    176.20 o 
   1   0   4    70495.02    70501.36    412.15 o 
   2   0   4      758.63      946.72     41.15 o 
   3   0   4     8822.34     9504.33    123.83 o 
   4   0   4      608.03      739.18     46.77 o 
   5   0   4     9137.84     9904.83    319.11 o 
   6   0   4     7282.98     7726.53    299.94 o 
   7   0   4      196.17      166.86     43.86 o 
  -8   1   4       21.30       27.65     17.77 o 
  -7   1   4      511.88      584.91     31.90 o 
  -6   1   4        2.40       39.61     13.48 o 
  -5   1   4      116.59      135.71     16.86 o 
  -4   1   4     9771.80     9478.94     71.64 o 
  -3   1   4      199.73      214.27     13.62 o 
  -2   1   4     1721.21     1698.79     25.93 o 
  -1   1   4     9088.72     9060.91     52.64 o 
   0   1   4     4661.52     4244.25     42.58 o 
   1   1   4      696.22      678.58     23.01 o 
   2   1   4      438.78      490.18     23.64 o 
   3   1   4     3594.66     3521.86     54.12 o 
   4   1   4     2992.35     2946.29     56.56 o 
   5   1   4      101.48       91.60     22.58 o 
   6   1   4      929.44      833.93     59.62 o 
   7   1   4       33.72       40.75     27.71 o 
  -8   2   4     1716.08     1735.82     67.41 o 
  -7   2   4       22.09       50.28     18.52 o 
  -6   2   4      104.64      115.72     18.69 o 
  -5   2   4     5264.41     5201.94     73.38 o 
  -4   2   4      946.38      930.83     25.87 o 
  -3   2   4     5208.53     4720.82     44.88 o 
  -2   2   4      324.75      404.62     15.80 o 
  -1   2   4     8349.39     7890.59     53.20 o 
   0   2   4    20219.99    19839.31    105.53 o 
   1   2   4      727.24      763.49     23.28 o 
   2   2   4     4225.65     4379.19     58.02 o 
   3   2   4     3879.67     4012.55     57.81 o 
   4   2   4     1713.68     1780.65     49.36 o 
   5   2   4       61.86       96.97     23.26 o 
   6   2   4      322.13      308.86     34.51 o 
   7   2   4     1247.91     1169.05     76.83 o 
  -8   3   4        3.65      -25.00     25.00 o 
  -7   3   4      723.64      629.17     35.31 o 
  -6   3   4    11384.48    11919.12    109.61 o 
  -5   3   4    14682.68    15652.29    131.44 o 
  -4   3   4     1646.36     1586.41     31.43 o 
  -3   3   4    42964.49    42840.02    222.45 o 
  -2   3   4    13141.84    12729.71     75.46 o 
  -1   3   4    11974.44    11354.33     72.11 o 
   0   3   4     1024.23     1137.22     26.11 o 
   1   3   4     9097.39     8861.80     72.85 o 
   2   3   4    62191.89    64769.98    321.06 o 
   3   3   4     8072.11     8458.46     81.86 o 
   4   3   4     5639.76     5725.32     75.90 o 
   5   3   4     5329.01     5177.33     99.49 o 
   6   3   4      799.35      807.46     58.58 o 
   7   3   4      412.72      414.99     50.24 o 
  -8   4   4       30.23       57.47     20.75 o 
  -7   4   4       66.92       50.29     14.81 o 
  -6   4   4       66.35       42.61      9.20 o 
  -5   4   4      686.39      587.29     28.93 o 
  -4   4   4      600.11      624.89     20.89 o 
  -3   4   4      670.67      673.99     20.46 o 
  -2   4   4      351.78      352.32     15.19 o 
  -1   4   4     3245.94     3342.55     39.08 o 
   0   4   4     4081.47     4020.62     46.94 o 
   1   4   4     1611.55     1620.70     37.69 o 
   2   4   4      292.74      355.93     24.33 o 
   3   4   4      437.41      439.19     28.24 o 
   4   4   4      190.11      184.52     29.49 o 
   5   4   4       17.67       37.50     16.11 o 
   6   4   4       10.38        8.34     21.70 o 
   7   4   4      136.05      101.54     28.91 o 
  -8   5   4       65.07       45.73     15.36 o 
  -7   5   4     1932.44     1982.48     59.39 o 
  -6   5   4      540.15      518.76     26.98 o 
  -5   5   4      758.43      724.08     26.54 o 
  -4   5   4    12982.78    12852.40    102.03 o 
  -3   5   4      444.95      501.10     28.48 o 
  -2   5   4     1466.61     1541.06     45.66 o 
  -1   5   4    12712.31    13030.88    102.10 o 
   0   5   4     8140.33     8291.26    128.22 o 
   1   5   4     5484.62     5463.56     64.21 o 
   2   5   4      463.12      484.02     26.02 o 
   3   5   4     8179.81     8585.52     96.01 o 
   4   5   4     1510.69     1486.93     45.23 o 
   5   5   4        9.75       45.39     24.56 o 
   6   5   4      532.88      522.35     51.97 o 
   7   5   4        1.58       15.19     29.85 o 
  -8   6   4      108.46      114.50     30.26 o 
  -7   6   4     3066.92     3057.55     80.60 o 
  -6   6   4     5722.54     5596.71    106.92 o 
  -5   6   4     1523.31     1679.92     58.24 o 
  -4   6   4        6.72       23.23     18.35 o 
  -3   6   4       35.17       18.14     20.20 o 
  -2   6   4    28863.69    29634.14    157.54 o 
  -1   6   4     9690.59     9236.09     71.71 o 
   0   6   4     2860.60     2796.78     43.72 o 
   1   6   4    27340.41    28602.28    210.97 o 
   2   6   4      352.84      391.03     25.54 o 
   3   6   4     2895.44     2883.95     62.00 o 
   4   6   4      164.77      188.02     29.98 o 
   5   6   4     4382.56     4592.10    109.40 o 
   6   6   4     3806.08     3885.29    137.11 o 
   7   6   4      385.83      356.94     43.66 o 
  -8   7   4       38.56       -2.08     28.69 o 
  -7   7   4      115.17       96.02     25.60 o 
  -6   7   4       14.27       30.22     20.68 o 
  -5   7   4       76.26      123.94     23.31 o 
  -4   7   4       71.58       60.67     16.22 o 
  -3   7   4     1326.56     1209.12     47.83 o 
  -2   7   4       21.68       -0.66     19.77 o 
  -1   7   4       22.61        5.32     10.18 o 
   0   7   4      538.38      533.84     23.63 o 
   1   7   4        2.01       27.17     12.11 o 
   2   7   4       19.03       54.73     10.11 o 
   3   7   4       81.94       80.01     16.78 o 
   4   7   4      199.11      192.86     39.20 o 
   5   7   4       31.61       59.39     21.31 o 
   6   7   4        1.65       19.10     20.54 o 
  -7   8   4        9.00       54.27     25.10 o 
  -6   8   4       20.38       55.86     25.32 o 
  -5   8   4     4842.37     4723.57    114.64 o 
  -4   8   4      268.21      331.42     59.65 o 
  -3   8   4     3308.11     3261.59     69.99 o 
  -2   8   4      559.40      578.81     34.98 o 
  -1   8   4     7032.13     7354.54     75.37 o 
   0   8   4     9042.47     9498.69     91.70 o 
   1   8   4     1330.31     1278.74     39.09 o 
   2   8   4      594.94      588.78     31.11 o 
   3   8   4      153.91      136.66     26.19 o 
   4   8   4     2493.98     2521.35     89.70 o 
   5   8   4      315.94      267.84     25.48 o 
   6   8   4       51.98       64.36     27.64 o 
  -7   9   4      132.22      178.22     53.64 o 
  -6   9   4     2058.54     2077.77    102.55 o 
  -5   9   4     2647.84     2586.07    109.28 o 
  -4   9   4       48.31       13.84     25.18 o 
  -3   9   4     4721.43     4589.48    108.39 o 
  -2   9   4     2654.80     2558.60     67.68 o 
  -1   9   4      799.20      795.53     34.96 o 
   0   9   4       13.77       23.43     13.13 o 
   1   9   4     2080.60     2052.07     49.24 o 
   2   9   4    10375.38    10768.42    191.75 o 
   3   9   4     1204.00     1278.55     56.44 o 
   4   9   4      505.78      713.45     58.51 o 
   5   9   4      667.15      654.83     63.64 o 
   6   9   4       61.84       86.90     39.07 o 
  -6  10   4        0.43       57.62     22.05 o 
  -5  10   4       73.74       71.73     18.44 o 
  -4  10   4      433.22      413.52     46.96 o 
  -3  10   4      325.00      220.08     35.01 o 
  -2  10   4        2.11       32.15     12.08 o 
  -1  10   4     1003.78     1033.82     37.11 o 
   0  10   4      248.33      309.02     23.14 o 
   1  10   4      120.00      145.40     25.47 o 
   2  10   4       50.89       27.15     21.73 o 
   3  10   4        8.12       47.99     21.71 o 
   4  10   4      219.34      289.36     54.91 o 
   5  10   4        6.36       59.49     29.39 o 
  -6  11   4      399.59      397.48     62.34 o 
  -5  11   4      102.43       95.14     32.86 o 
  -4  11   4     3234.90     3260.99    119.39 o 
  -3  11   4        0.22       -9.93     35.68 o 
  -2  11   4       48.18       34.86     18.56 o 
  -1  11   4      847.67      811.82     34.97 o 
   0  11   4     2366.88     2320.40     65.35 o 
   1  11   4      791.50      777.57     41.75 o 
   2  11   4       28.18       43.31     21.20 o 
   3  11   4     1776.08     1949.22     83.27 o 
   4  11   4      189.82      162.55     34.72 o 
   5  11   4      204.09      110.64     25.18 o 
  -5  12   4        0.19        2.71     38.56 o 
  -4  12   4       15.41       47.66     37.20 o 
  -3  12   4        1.39       67.76     29.67 o 
  -2  12   4     1092.41     1057.32     80.44 o 
  -1  12   4     1181.20     1081.79     41.65 o 
   0  12   4      198.85      200.02     25.25 o 
   1  12   4     1066.40     1102.17     50.31 o 
   2  12   4        8.80       43.36     17.27 o 
   3  12   4      734.64      641.60     46.61 o 
   4  12   4      262.56      209.22     28.98 o 
  -5  13   4      224.87      175.82     57.85 o 
  -4  13   4      950.48     1144.90     90.13 o 
  -3  13   4        0.80       42.41     58.27 o 
  -2  13   4       63.00      132.82     34.42 o 
  -1  13   4       37.95       30.58     18.23 o 
   0  13   4      618.08      596.22     45.08 o 
   1  13   4       28.54       60.29     22.05 o 
   2  13   4      102.19       71.08     20.13 o 
   3  13   4      514.40      512.59     58.12 o 
   4  13   4      120.07      120.67     35.00 o 
  -4  14   4        3.23       33.23     37.78 o 
  -3  14   4      295.60      185.38     40.04 o 
  -2  14   4       55.57       75.02     42.13 o 
  -1  14   4      405.42      400.95     59.13 o 
   0  14   4      139.90       72.12     20.63 o 
   1  14   4      181.68      129.77     39.73 o 
   2  14   4        0.08       22.78     22.23 o 
   3  14   4       26.62       66.74     26.60 o 
  -2  15   4       34.71       83.01     21.95 o 
  -1  15   4       15.60       72.73     21.83 o 
   0  15   4       23.13       57.22     36.68 o 
   1  15   4       81.30       59.73     35.96 o 
  -8   1   5      158.06       64.58     19.98 o 
  -7   1   5      158.54      103.44     19.71 o 
  -6   1   5     9750.16    10407.72     86.10 o 
  -5   1   5      665.51      626.13     24.71 o 
  -4   1   5     2777.94     2711.68     35.07 o 
  -3   1   5     7172.52     7107.46     48.19 o 
  -2   1   5      972.71     1031.21     31.76 o 
  -1   1   5    18638.38    18379.74    150.26 o 
   0   1   5      681.03      673.91     20.47 o 
   1   1   5     3849.12     3721.87     51.52 o 
   2   1   5     8098.54     7957.33     76.83 o 
   3   1   5     2227.56     2209.02     48.56 o 
   4   1   5       14.17       28.79     15.80 o 
   5   1   5      101.92      114.25     36.83 o 
   6   1   5      670.66      756.67     59.10 o 
   7   1   5      165.07      115.73     22.66 o 
  -8   2   5      334.92      356.61     35.53 o 
  -7   2   5      504.78      463.79     29.23 o 
  -6   2   5        6.62       27.08     15.28 o 
  -5   2   5    11215.03    12078.79     91.78 o 
  -4   2   5       85.53       76.53     13.59 o 
  -3   2   5      609.19      561.56     20.73 o 
  -2   2   5    15855.74    15673.67    110.35 o 
  -1   2   5      161.37      201.49     14.21 o 
   0   2   5     2315.87     2154.09     33.38 o 
   1   2   5      640.85      660.56     24.76 o 
   2   2   5    12051.35    12525.63     98.65 o 
   3   2   5     6614.59     6731.16     81.71 o 
   4   2   5      266.90      293.03     26.91 o 
   5   2   5     1067.15      956.76     63.29 o 
   6   2   5      260.74      247.93     42.15 o 
   7   2   5       69.11      104.86     33.50 o 
  -8   3   5       22.94       49.20     15.43 o 
  -7   3   5       80.28       77.74     16.91 o 
  -6   3   5       65.53       57.68     10.50 o 
  -5   3   5      159.51      203.88     15.23 o 
  -4   3   5     2540.58     2581.59     41.25 o 
  -3   3   5        1.21       19.78     11.25 o 
  -2   3   5     1632.56     1726.21     27.02 o 
  -1   3   5     1555.33     1534.24     27.73 o 
   0   3   5     1515.21     1571.23     32.13 o 
   1   3   5        0.30       18.40     14.66 o 
   2   3   5       49.86       36.91     14.10 o 
   3   3   5     1311.63     1426.69     41.97 o 
   4   3   5      136.34      114.40     17.92 o 
   5   3   5       41.51       15.82     20.78 o 
   6   3   5       89.25       65.83     29.37 o 
   7   3   5        4.18       47.84     16.93 o 
  -8   4   5      157.21       86.54     27.86 o 
  -7   4   5     1860.58     2015.03     53.77 o 
  -6   4   5      815.23      874.69     33.23 o 
  -5   4   5     5952.26     6161.48     67.82 o 
  -4   4   5      736.28      841.27     27.11 o 
  -3   4   5      488.28      486.02     18.72 o 
  -2   4   5    22126.20    22513.35    156.48 o 
  -1   4   5        1.35       31.87     12.62 o 
   0   4   5      351.18      428.98     22.38 o 
   1   4   5     8117.10     8114.79     75.62 o 
   2   4   5     3174.84     3207.82     52.27 o 
   3   4   5     1055.35     1081.92     42.59 o 
   4   4   5      882.11      960.06     54.20 o 
   5   4   5      512.49      532.55     53.39 o 
   6   4   5      346.12      340.77     39.03 o 
   7   4   5       15.84       13.29     24.42 o 
  -8   5   5      429.61      404.53     52.87 o 
  -7   5   5       70.04       32.59     23.09 o 
  -6   5   5     1998.13     1958.59     52.65 o 
  -5   5   5      117.31       83.42     11.56 o 
  -4   5   5     1563.08     1670.53     29.38 o 
  -3   5   5      101.80       78.99     13.06 o 
  -2   5   5     2351.24     2299.14     37.94 o 
  -1   5   5    16734.50    17365.45    103.52 o 
   0   5   5     2684.46     2790.24     43.34 o 
   1   5   5     6949.14     7006.50     70.50 o 
   2   5   5     3261.16     3376.21     62.38 o 
   3   5   5      534.35      479.29     29.97 o 
   4   5   5      869.31      899.43     49.06 o 
   5   5   5     1215.52     1293.98     96.06 o 
   6   5   5     1764.55     1651.59     83.91 o 
   7   5   5      840.85      880.93     70.41 o 
  -8   6   5      697.77      768.84     64.68 o 
  -7   6   5        0.95       49.05     15.97 o 
  -6   6   5       72.36       68.72     39.50 o 
  -5   6   5     2861.88     2907.91     69.08 o 
  -4   6   5      771.50      657.45     34.99 o 
  -3   6   5     1346.03     1244.77     39.95 o 
  -2   6   5      135.21      103.16     14.41 o 
  -1   6   5     4328.14     4415.23     59.15 o 
   0   6   5     1487.28     1377.85     37.29 o 
   1   6   5       35.15       48.15     13.76 o 
   2   6   5     2078.28     2207.29     47.62 o 
   3   6   5      769.71      703.78     35.30 o 
   4   6   5     1260.58     1378.87     59.11 o 
   5   6   5       16.50       45.12     30.90 o 
   6   6   5        1.76       64.33     28.47 o 
  -7   7   5      344.84      278.93     49.93 o 
  -6   7   5     2667.29     2601.06     80.77 o 
  -5   7   5      390.90      454.88     36.55 o 
  -4   7   5      226.32      197.17     24.33 o 
  -3   7   5    12552.01    13923.25    122.77 o 
  -2   7   5      933.84      985.90     26.34 o 
  -1   7   5      803.82      762.66     26.73 o 
   0   7   5     2094.03     2147.03     43.90 o 
   1   7   5     1042.15     1106.77     36.71 o 
   2   7   5     4830.59     4846.28     70.42 o 
   3   7   5      113.16       97.04     20.35 o 
   4   7   5      328.09      308.36     33.91 o 
   5   7   5     1145.30     1168.21     68.68 o 
   6   7   5      131.60      110.33     37.33 o 
  -7   8   5      145.62      153.24     35.75 o 
  -6   8   5      354.01      348.57     71.51 o 
  -5   8   5     2025.96     2220.57    118.70 o 
  -4   8   5     1651.25     1852.42     58.86 o 
  -3   8   5     2232.13     2068.77     56.30 o 
  -2   8   5     2433.61     2329.10     45.12 o 
  -1   8   5       41.47       23.70     14.21 o 
   0   8   5     1343.11     1373.43     39.61 o 
   1   8   5     2683.24     2752.05     54.04 o 
   2   8   5     4250.14     4286.99     92.39 o 
   3   8   5     5049.77     5180.98    128.38 o 
   4   8   5     1876.71     1881.73     75.13 o 
   5   8   5      817.04      765.71     63.79 o 
   6   8   5        3.35       20.46     28.32 o 
  -7   9   5      589.75      666.87     70.88 o 
  -6   9   5       13.61       79.08     33.55 o 
  -5   9   5     1036.88     1112.66     78.07 o 
  -4   9   5     4278.67     4753.99    156.13 o 
  -3   9   5       74.73       32.49     24.08 o 
  -2   9   5      528.13      575.72     31.16 o 
  -1   9   5     2174.45     2137.50     45.78 o 
   0   9   5     1450.50     1420.93     41.16 o 
   1   9   5       32.05       44.41     15.59 o 
   2   9   5       57.45       96.95     20.22 o 
   3   9   5     2330.77     2496.40     76.82 o 
   4   9   5      297.97      299.11     38.58 o 
   5   9   5        8.62       50.05     32.80 o 
  -6  10   5      953.73     1179.22    155.03 o 
  -5  10   5       43.81       59.46     30.44 o 
  -4  10   5      907.87      891.49     55.59 o 
  -3  10   5      210.80      121.99     17.96 o 
  -2  10   5     4250.05     4238.61    100.59 o 
  -1  10   5      103.50       86.25     16.30 o 
   0  10   5      584.57      589.65     31.94 o 
   1  10   5     4775.87     4954.92    119.54 o 
   2  10   5      220.06      168.50     24.20 o 
   3  10   5        7.73       10.86     29.18 o 
   4  10   5      391.97      405.48     43.13 o 
   5  10   5      196.97      200.61     52.79 o 
  -6  11   5       97.65      107.58     40.55 o 
  -5  11   5       78.91       73.41     23.68 o 
  -4  11   5      132.56      220.70     53.14 o 
  -3  11   5     1165.30     1317.34     89.29 o 
  -2  11   5     2604.79     2810.19    115.30 o 
  -1  11   5     2800.84     2952.08     76.46 o 
   0  11   5     2953.85     3041.39     96.51 o 
   1  11   5      983.99      996.68     45.57 o 
   2  11   5       21.91       55.57     15.18 o 
   3  11   5      151.32      112.36     23.91 o 
   4  11   5      625.17      595.47     58.21 o 
  -5  12   5      673.99      817.54    102.81 o 
  -4  12   5      316.51      336.47     67.42 o 
  -3  12   5      639.32      666.92     69.12 o 
  -2  12   5       72.87       64.71     23.43 o 
  -1  12   5     1623.47     1721.26     76.31 o 
   0  12   5     2114.43     2161.00     61.82 o 
   1  12   5       34.21       10.22     14.71 o 
   2  12   5      525.97      551.08     49.05 o 
   3  12   5      165.20       99.78     22.42 o 
   4  12   5      143.12      104.47     34.61 o 
  -4  13   5       22.59      -39.79     39.79 o 
  -3  13   5     1432.01     1562.27     97.49 o 
  -2  13   5      882.47     1116.03     83.83 o 
  -1  13   5        5.42       43.39     17.61 o 
   0  13   5      566.95      553.22     42.57 o 
   1  13   5        1.73       34.82     18.46 o 
   2  13   5      435.75      338.44     45.00 o 
   3  13   5       42.15       29.62     19.29 o 
  -3  14   5      388.43      298.31     60.72 o 
  -2  14   5        4.80       26.14     32.10 o 
  -1  14   5        0.82       29.93     44.37 o 
   0  14   5      220.25      200.10     35.17 o 
   1  14   5     1357.41     1461.58     76.26 o 
   2  14   5      986.68      879.34     61.22 o 
  -1  15   5      382.84      363.78     54.14 o 
   0  15   5      238.54      251.45     55.82 o 
  -8   0   6     2215.68     1942.71     97.35 o 
  -7   0   6      480.45      538.76     37.27 o 
  -6   0   6      115.35      150.44     27.96 o 
  -5   0   6     4709.70     4889.59     71.56 o 
  -4   0   6     7173.38     7706.73    103.00 o 
  -3   0   6     2317.61     2206.22     81.65 o 
  -2   0   6     9639.05    10130.22    170.89 o 
  -1   0   6    11059.08    11443.03    102.83 o 
   0   0   6     3889.95     4153.13     71.01 o 
   1   0   6     5261.10     5212.83     82.76 o 
   2   0   6     1050.59     1183.13     75.52 o 
   3   0   6        2.00       58.13     24.70 o 
   4   0   6     4213.01     4618.91    171.00 o 
   5   0   6      198.04      179.50     53.34 o 
   6   0   6       46.55       39.86     28.27 o 
   7   0   6      658.50      633.48     92.31 o 
  -8   1   6      571.33      436.82     39.82 o 
  -7   1   6      328.60      306.32     30.06 o 
  -6   1   6     2675.78     2533.36     52.62 o 
  -5   1   6       29.49       29.76      6.96 o 
  -4   1   6     2493.91     2499.20     39.68 o 
  -3   1   6      394.59      321.82     17.22 o 
  -2   1   6    13530.72    13520.09    111.09 o 
  -1   1   6    23056.34    23983.20    136.60 o 
   0   1   6     3385.86     3182.42     42.39 o 
   1   1   6     3188.07     3297.43     48.39 o 
   2   1   6     1969.65     1978.19     43.14 o 
   3   1   6     2403.78     2225.60     50.89 o 
   4   1   6     1119.97     1164.18     89.52 o 
   5   1   6     1090.25     1134.67     68.22 o 
   6   1   6     2089.37     2199.14    103.78 o 
   7   1   6      464.18      436.42     57.77 o 
  -8   2   6      878.33      826.89     53.56 o 
  -7   2   6        0.82       19.92     16.69 o 
  -6   2   6      609.89      654.49     33.80 o 
  -5   2   6     9676.51    10070.71    128.85 o 
  -4   2   6      126.10      126.82     19.19 o 
  -3   2   6     2369.85     2273.27     37.62 o 
  -2   2   6    12791.84    13461.18    102.68 o 
  -1   2   6     2000.92     1819.51     29.52 o 
   0   2   6     3564.19     3553.60     67.53 o 
   1   2   6      469.27      425.64     24.33 o 
   2   2   6     9248.83     9539.90     95.07 o 
   3   2   6     4573.73     4735.66     75.73 o 
   4   2   6      507.01      474.35     58.33 o 
   5   2   6     1260.05     1314.91     66.29 o 
   6   2   6       61.60       69.80     22.82 o 
  -8   3   6        6.21       -7.53     22.56 o 
  -7   3   6     1464.99     1330.09     42.90 o 
  -6   3   6     2082.51     2212.21     51.49 o 
  -5   3   6      577.67      482.88     22.67 o 
  -4   3   6     4999.87     5003.73     47.70 o 
  -3   3   6     7398.41     7559.76     55.72 o 
  -2   3   6     1971.47     2097.61     34.11 o 
  -1   3   6     4355.23     4560.22     53.91 o 
   0   3   6    10879.14    11144.06     83.87 o 
   1   3   6      682.58      989.65     43.86 o 
   2   3   6      295.05      387.20     25.74 o 
   3   3   6     4124.04     3988.70     66.44 o 
   4   3   6       19.59       46.51     47.38 o 
   5   3   6      298.64      286.22     39.51 o 
   6   3   6      432.75      396.94     48.64 o 
  -8   4   6       18.91       82.85     25.34 o 
  -7   4   6      193.06      229.99     28.39 o 
  -6   4   6      881.87      900.06     35.08 o 
  -5   4   6     6821.25     7189.39    115.47 o 
  -4   4   6     5497.01     5411.05     51.36 o 
  -3   4   6     4037.38     3891.96     44.30 o 
  -2   4   6     2891.28     2803.04     42.44 o 
  -1   4   6      902.95      879.34     26.42 o 
   0   4   6     4183.18     4086.39     54.11 o 
   1   4   6     6084.74     6159.43     68.60 o 
   2   4   6     8103.46     8144.41     92.03 o 
   3   4   6     6558.20     6732.04    102.97 o 
   4   4   6      408.58      429.66     44.21 o 
   5   4   6      176.25      150.89     33.36 o 
   6   4   6       18.74       46.13     21.31 o 
  -8   5   6       75.67      100.03     53.47 o 
  -7   5   6       76.22       63.74     49.15 o 
  -6   5   6     3306.50     3206.93     65.10 o 
  -5   5   6       18.74       41.22      9.26 o 
  -4   5   6     1349.17     1390.48     29.76 o 
  -3   5   6      790.62      803.71     23.05 o 
  -2   5   6     5073.34     4943.87     53.22 o 
  -1   5   6    14868.83    15214.90    108.93 o 
   0   5   6      107.24      100.09     15.57 o 
   1   5   6     2079.67     2125.88     48.15 o 
   2   5   6     1499.06     1490.01     42.67 o 
   3   5   6     1018.05      994.88     51.57 o 
   4   5   6      125.38      138.63     25.93 o 
   5   5   6      351.76      366.68     62.19 o 
   6   5   6     1067.45     1085.98     93.90 o 
  -8   6   6      811.73      605.28     71.12 o 
  -7   6   6      240.76      224.45     43.69 o 
  -6   6   6      105.19       66.27     12.46 o 
  -5   6   6     2853.03     3213.42     80.34 o 
  -4   6   6      652.26      565.37     19.37 o 
  -3   6   6      525.65      413.23     19.54 o 
  -2   6   6     2644.41     2755.51     43.63 o 
  -1   6   6     3173.38     3334.21     51.21 o 
   0   6   6     2604.83     2722.75     49.34 o 
   1   6   6     1084.85     1043.49     36.31 o 
   2   6   6      836.25      845.93     42.21 o 
   3   6   6       10.18       29.69     18.56 o 
   4   6   6     1244.02     1184.14     63.04 o 
   5   6   6        4.96       44.66     33.78 o 
   6   6   6        4.05      -16.78     29.91 o 
  -7   7   6      831.98      895.98     85.31 o 
  -6   7   6      341.56      175.74     30.01 o 
  -5   7   6      290.49      176.24     35.14 o 
  -4   7   6      667.08      636.77     39.62 o 
  -3   7   6     3287.95     3178.01     44.26 o 
  -2   7   6     3259.07     3165.90     45.64 o 
  -1   7   6     6138.43     6208.53     66.95 o 
   0   7   6     6137.48     6162.57     91.88 o 
   1   7   6      613.51      585.57     31.90 o 
   2   7   6        4.29       40.25     16.71 o 
   3   7   6     1074.03      996.57     55.31 o 
   4   7   6     2000.13     2226.74     86.71 o 
   5   7   6      885.87     1083.44     76.00 o 
   6   7   6      616.71      494.21     55.93 o 
  -7   8   6      540.22      552.15     74.88 o 
  -6   8   6        3.87       50.02     30.31 o 
  -5   8   6     2744.71     2723.25    130.70 o 
  -4   8   6       40.69       82.96     21.60 o 
  -3   8   6      285.08      187.51     30.34 o 
  -2   8   6     4599.18     4431.67     69.81 o 
  -1   8   6      946.33      888.20     31.58 o 
   0   8   6     1077.44     1022.59     37.22 o 
   1   8   6      165.33      186.19     22.84 o 
   2   8   6     2729.22     2591.53     69.88 o 
   3   8   6      364.13      373.29     46.81 o 
   4   8   6        4.40       28.03     27.19 o 
   5   8   6      106.48       85.46     30.18 o 
  -7   9   6      147.05       55.86     22.27 o 
  -6   9   6      403.29      561.76    136.15 o 
  -5   9   6       45.48       15.58     26.61 o 
  -4   9   6     1052.51     1007.88     56.61 o 
  -3   9   6       89.35       28.07     20.03 o 
  -2   9   6        4.78       38.75     11.10 o 
  -1   9   6     1754.36     1926.14     47.74 o 
   0   9   6      345.19      284.48     24.88 o 
   1   9   6        1.51       39.30     17.39 o 
   2   9   6       11.39       15.35     14.94 o 
   3   9   6      588.60      646.89     53.64 o 
   4   9   6        5.69       59.18     31.66 o 
   5   9   6       51.58       27.40     26.46 o 
  -6  10   6      365.98      296.81     52.40 o 
  -5  10   6      309.30      310.13     94.20 o 
  -4  10   6     2565.09     2448.69     98.22 o 
  -3  10   6      367.61      315.11     39.36 o 
  -2  10   6       24.63       27.27     20.47 o 
  -1  10   6      103.28       74.89     15.89 o 
   0  10   6     1554.68     1508.90     64.91 o 
   1  10   6     2182.30     2151.70     71.74 o 
   2  10   6     1152.08     1031.38     68.23 o 
   3  10   6      922.78      895.60     58.67 o 
   4  10   6      456.76      507.36     54.45 o 
  -6  11   6      798.50      657.76     95.40 o 
  -5  11   6        0.56       65.96     26.56 o 
  -4  11   6      255.49      210.78     72.81 o 
  -3  11   6     1175.88     1303.66     71.30 o 
  -2  11   6      194.42      110.03     32.88 o 
  -1  11   6      715.72      604.69     38.58 o 
   0  11   6      203.53      265.65     27.37 o 
   1  11   6      124.41       76.74     23.94 o 
   2  11   6       22.92       29.94     15.04 o 
   3  11   6      455.89      445.62     47.16 o 
   4  11   6        9.63       12.98     21.78 o 
  -5  12   6      292.00      370.53     54.93 o 
  -4  12   6        7.75       40.25     34.90 o 
  -3  12   6       33.81       50.41     28.74 o 
  -2  12   6      122.45      137.43     38.08 o 
  -1  12   6       19.12       43.33     14.04 o 
   0  12   6      114.14       81.56     21.46 o 
   1  12   6        0.99       57.24     22.00 o 
   2  12   6       19.38       71.18     22.88 o 
   3  12   6       67.61      103.68     31.10 o 
  -4  13   6        0.12       83.52     33.01 o 
  -3  13   6      969.79     1088.09     88.85 o 
  -2  13   6      162.90       89.41     59.45 o 
  -1  13   6      294.95      225.40    102.94 o 
   0  13   6      702.98      595.47     57.37 o 
   1  13   6       19.31       21.09     26.29 o 
   2  13   6      117.20       77.38     23.41 o 
  -3  14   6       29.09       24.64     15.90 o 
  -2  14   6      226.86      133.67     41.69 o 
  -1  14   6       83.90       80.66     32.82 o 
   0  14   6        2.43      -10.58     47.50 o 
   1  14   6      205.85      213.96     53.39 o 
  -8   1   7      267.07      210.54     78.59 o 
  -7   1   7      443.72      401.19     29.40 o 
  -6   1   7     2132.99     2133.97     45.44 o 
  -5   1   7     2523.59     2566.74     48.29 o 
  -4   1   7     5725.99     6010.16     97.26 o 
  -3   1   7      197.05      218.73     26.83 o 
  -2   1   7     5014.72     4977.31     86.98 o 
  -1   1   7     1515.50     1414.40     35.96 o 
   0   1   7     6533.02     6757.26     62.91 o 
   1   1   7      178.31      193.79     20.55 o 
   2   1   7      686.13      622.29     30.27 o 
   3   1   7     4866.86     5120.00    137.07 o 
   4   1   7      544.46      502.77     49.36 o 
   5   1   7      145.02       82.39     28.07 o 
   6   1   7      115.07      109.93     34.28 o 
  -8   2   7     1290.64     1088.41     92.13 o 
  -7   2   7       66.84       48.54     11.20 o 
  -6   2   7      812.96      861.79     30.44 o 
  -5   2   7     4556.62     4689.20     75.33 o 
  -4   2   7      487.77      520.14     26.28 o 
  -3   2   7      108.13       94.82     13.80 o 
  -2   2   7      379.04      433.94     20.98 o 
  -1   2   7     8901.90     9033.99     68.42 o 
   0   2   7     1469.72     1442.47     32.88 o 
   1   2   7       36.11       47.87     13.57 o 
   2   2   7     2728.49     2793.41     55.26 o 
   3   2   7       16.21       66.28     22.74 o 
   4   2   7      193.89      244.72     70.63 o 
   5   2   7       55.95       53.63     24.79 o 
   6   2   7      299.24      269.06     39.14 o 
  -8   3   7       67.62       49.59     16.25 o 
  -7   3   7        1.15       20.57     16.21 o 
  -6   3   7     1402.36     1485.39     48.89 o 
  -5   3   7       54.90       71.84     11.20 o 
  -4   3   7       22.47       36.29     12.36 o 
  -3   3   7     1185.29     1210.09     33.60 o 
  -2   3   7      314.62      348.47     17.01 o 
  -1   3   7      176.73      189.49     15.49 o 
   0   3   7       52.87       56.70     10.62 o 
   1   3   7     1064.44     1173.16     36.70 o 
   2   3   7     1903.36     1958.93     47.57 o 
   3   3   7       78.50      101.00     21.43 o 
   4   3   7      110.62      107.81     23.59 o 
   5   3   7       53.13       30.40     28.40 o 
   6   3   7       10.19       30.96     30.41 o 
  -8   4   7     1459.53     1352.12     90.38 o 
  -7   4   7      552.90      612.91     48.66 o 
  -6   4   7      253.86      245.70     24.16 o 
  -5   4   7     4031.00     4090.93     60.50 o 
  -4   4   7     4168.08     4835.45     56.63 o 
  -3   4   7      599.24      643.36     20.44 o 
  -2   4   7      100.65       54.44     10.90 o 
  -1   4   7    11722.24    12523.93    105.91 o 
   0   4   7     2149.82     2185.73     44.43 o 
   1   4   7      235.03      243.59     21.44 o 
   2   4   7     2176.34     2204.64     52.77 o 
   3   4   7       40.30       56.88     14.32 o 
   4   4   7     1814.98     1926.29     76.24 o 
   5   4   7       38.12       87.91     27.92 o 
   6   4   7      581.85      652.69     62.66 o 
  -8   5   7       86.66       87.34     35.65 o 
  -7   5   7       12.95       31.28     18.37 o 
  -6   5   7      372.71      505.70     52.13 o 
  -5   5   7     1064.84     1017.47     32.18 o 
  -4   5   7     2082.75     2027.91     45.04 o 
  -3   5   7      217.36      203.23     16.18 o 
  -2   5   7     2747.90     2948.02     47.95 o 
  -1   5   7     1665.41     1777.60     38.89 o 
   0   5   7      484.96      459.94     26.24 o 
   1   5   7        1.67       37.61     11.27 o 
   2   5   7       36.36       46.28     13.86 o 
   3   5   7      634.09      583.20     47.88 o 
   4   5   7       32.16       45.73     30.12 o 
   5   5   7      159.18      174.73     40.46 o 
   6   5   7      156.20      125.06     44.17 o 
  -7   6   7      840.62      810.93     80.33 o 
  -6   6   7       21.92       29.22     27.56 o 
  -5   6   7     1221.82     1292.08     40.68 o 
  -4   6   7      252.88      150.56     15.78 o 
  -3   6   7      949.07     1087.36     33.03 o 
  -2   6   7     5657.08     6104.97     64.30 o 
  -1   6   7       59.89       86.22     15.07 o 
   0   6   7     1109.21     1176.03     37.45 o 
   1   6   7     1247.51     1200.79     38.84 o 
   2   6   7      552.09      560.00     33.18 o 
   3   6   7      264.34      267.85     39.10 o 
   4   6   7        7.97       58.93     19.25 o 
   5   6   7      746.99      763.42     62.31 o 
  -7   7   7      619.74      669.25     57.77 o 
  -6   7   7      381.92      265.09     42.21 o 
  -5   7   7     2008.08     2239.01     64.69 o 
  -4   7   7     3563.30     3711.79    103.82 o 
  -3   7   7     1160.42     1181.95     30.90 o 
  -2   7   7     1671.74     1619.92     45.73 o 
  -1   7   7       81.32       66.67     13.03 o 
   0   7   7     6455.85     7171.54    127.86 o 
   1   7   7      606.60      644.50     40.77 o 
   2   7   7      218.93      250.23     31.10 o 
   3   7   7     2517.97     2649.60     85.93 o 
   4   7   7       62.57       89.56     27.15 o 
   5   7   7        3.62       52.50     28.93 o 
  -7   8   7      206.47      222.86     55.04 o 
  -6   8   7      282.42      266.05     40.79 o 
  -5   8   7     1350.85     1681.90     75.56 o 
  -4   8   7      246.40      302.27     31.96 o 
  -3   8   7      102.16      126.09     29.23 o 
  -2   8   7       40.80       80.69     12.83 o 
  -1   8   7     1016.16      919.34     34.26 o 
   0   8   7      483.94      502.85     33.51 o 
   1   8   7      124.52       81.64     19.14 o 
   2   8   7      303.67      260.24     46.87 o 
   3   8   7      268.11      287.53     41.05 o 
   4   8   7       45.57       44.82     22.17 o 
   5   8   7        5.76       20.55     28.17 o 
  -6   9   7     1731.12     1938.06    169.25 o 
  -5   9   7       64.16       53.79     32.58 o 
  -4   9   7      102.32      113.12     40.59 o 
  -3   9   7     2263.96     2428.48     97.62 o 
  -2   9   7       98.04       76.28     17.41 o 
  -1   9   7      650.20      685.28     36.40 o 
   0   9   7       22.93       29.15      9.67 o 
   1   9   7     2026.66     2239.85     70.90 o 
   2   9   7     2771.40     2734.41     88.99 o 
   3   9   7      216.74      189.48     38.12 o 
   4   9   7      632.14      682.23     67.90 o 
  -6  10   7        0.94        8.28     22.33 o 
  -5  10   7      419.75      381.05     53.00 o 
  -4  10   7     1248.39     1373.17     65.03 o 
  -3  10   7      593.75      798.58     63.65 o 
  -2  10   7       18.82       35.17     10.36 o 
  -1  10   7     3221.68     3286.91     70.15 o 
   0  10   7      616.27      615.91     42.65 o 
   1  10   7      516.54      435.98     38.75 o 
   2  10   7       43.49       53.33     34.00 o 
   3  10   7       22.98       37.53     22.30 o 
   4  10   7      545.18      477.62     58.07 o 
  -5  11   7        3.98       24.09     71.79 o 
  -4  11   7      174.71      160.77     61.03 o 
  -3  11   7      329.41      278.14     49.07 o 
  -2  11   7      561.73      578.59     36.45 o 
  -1  11   7      632.02      656.99     52.52 o 
   0  11   7      352.90      415.88     43.85 o 
   1  11   7       10.71       44.28     20.54 o 
   2  11   7       22.57       19.37     26.10 o 
   3  11   7       57.49       75.81     24.46 o 
  -4  12   7       10.88      120.46     55.73 o 
  -3  12   7      453.85      442.07     55.01 o 
  -2  12   7     2074.64     2295.07     99.30 o 
  -1  12   7      128.59      151.92     34.78 o 
   0  12   7      514.78      491.32     47.87 o 
   1  12   7     1056.62     1133.73     67.17 o 
   2  12   7       87.11       92.12     37.25 o 
  -3  13   7       67.17       65.75     36.81 o 
  -2  13   7        4.70        2.51     33.53 o 
  -1  13   7        7.60      -10.39     44.00 o 
   0  13   7      787.44      777.34     59.19 o 
   1  13   7      245.22      201.64     38.71 o 
  -8   0   8     3152.93     3402.50    184.31 o 
  -7   0   8       50.50       53.62     24.44 o 
  -6   0   8      614.49      529.13     52.73 o 
  -5   0   8     2224.35     2025.96    131.86 o 
  -4   0   8    13142.41    14966.21    322.84 o 
  -3   0   8     3120.21     3464.18    115.63 o 
  -2   0   8     1025.55     1017.56     75.60 o 
  -1   0   8    20046.45    20615.40    198.96 o 
   0   0   8     4805.52     5522.58     90.85 o 
   1   0   8      686.51      677.33     43.44 o 
   2   0   8      220.02      267.25     69.79 o 
   3   0   8      974.68      857.63     60.98 o 
   4   0   8     4285.66     4382.85    161.28 o 
   5   0   8      455.14      520.11    118.21 o 
  -8   1   8       81.42       58.02     49.83 o 
  -7   1   8      179.06       87.35     22.21 o 
  -6   1   8      658.53      749.11     23.39 o 
  -5   1   8      175.51       98.56     19.85 o 
  -4   1   8        4.35       41.26     18.24 o 
  -3   1   8     2729.73     2893.46     74.86 o 
  -2   1   8       19.81       27.10      8.53 o 
  -1   1   8       51.38       46.67      8.39 o 
   0   1   8      607.65      679.91     26.78 o 
   1   1   8       27.78       22.81     10.42 o 
   2   1   8      999.77      998.22     47.83 o 
   3   1   8       12.89        7.76     18.26 o 
   4   1   8      316.36      340.81     44.69 o 
   5   1   8      294.34      226.69     69.87 o 
  -8   2   8      185.52      195.69     56.89 o 
  -7   2   8      667.53      555.54     47.22 o 
  -6   2   8       12.05       28.94     16.40 o 
  -5   2   8      304.01      343.54     20.71 o 
  -4   2   8     1766.51     1668.91     45.89 o 
  -3   2   8      122.68      108.02     14.20 o 
  -2   2   8     2843.79     2774.35     47.32 o 
  -1   2   8      622.20      728.89     24.33 o 
   0   2   8      693.95      678.17     26.03 o 
   1   2   8     2456.98     2419.74     50.81 o 
   2   2   8        9.16       28.49     16.85 o 
   3   2   8      224.59      250.43     33.63 o 
   4   2   8       13.91       70.85     22.90 o 
   5   2   8      239.27      268.78     38.46 o 
  -8   3   8      568.25      619.66     97.16 o 
  -7   3   8     1431.13     1517.54     65.03 o 
  -6   3   8       18.94       26.38     10.55 o 
  -5   3   8     7622.03     8573.51    157.57 o 
  -4   3   8     7087.62     7453.44    131.41 o 
  -3   3   8      784.08      883.39     29.90 o 
  -2   3   8     1261.19     1256.11     37.94 o 
  -1   3   8        9.60       50.43     12.27 o 
   0   3   8    12144.02    12667.79    121.75 o 
   1   3   8     1880.69     1951.33     47.24 o 
   2   3   8     1593.93     1569.70     49.42 o 
   3   3   8     5568.01     5653.41    189.78 o 
   4   3   8      179.52      172.94     32.58 o 
   5   3   8       37.01       50.41     23.73 o 
  -7   4   8       71.55       59.59     18.83 o 
  -6   4   8      217.54      132.88     26.17 o 
  -5   4   8       32.28       20.58     29.30 o 
  -4   4   8      436.84      442.30     24.73 o 
  -3   4   8      430.47      490.01     29.06 o 
  -2   4   8      213.44      234.79     16.38 o 
  -1   4   8      230.42      182.77     17.19 o 
   0   4   8       74.61       51.85      9.35 o 
   1   4   8     1016.85     1013.85     39.83 o 
   2   4   8        3.78       36.73     15.35 o 
   3   4   8        1.63       51.22     17.08 o 
   4   4   8      287.99      240.43     43.22 o 
   5   4   8       33.14       45.40     25.18 o 
  -7   5   8        7.05       32.86     26.56 o 
  -6   5   8     1429.97     1491.84     38.63 o 
  -5   5   8      326.44      297.17     24.99 o 
  -4   5   8       20.79       21.52     11.71 o 
  -3   5   8     3175.10     3068.26     65.94 o 
  -2   5   8      344.48      366.56     24.33 o 
  -1   5   8       27.52       38.23     16.17 o 
   0   5   8      990.30     1047.46     40.40 o 
   1   5   8     2116.20     2061.17     79.42 o 
   2   5   8      399.71      411.35     34.24 o 
   3   5   8        4.71       17.83     29.91 o 
   4   5   8      294.13      292.93     38.67 o 
   5   5   8       51.17       57.61     24.82 o 
  -7   6   8       46.58       78.00     31.83 o 
  -6   6   8      211.72      164.98     29.58 o 
  -5   6   8      701.19      676.94     57.66 o 
  -4   6   8     3670.68     3968.76    123.79 o 
  -3   6   8     2490.21     2506.80     50.37 o 
  -2   6   8      290.95      243.92     21.21 o 
  -1   6   8     6320.31     6444.14    114.21 o 
   0   6   8      809.75      808.51     46.63 o 
   1   6   8       52.46       87.33     25.75 o 
   2   6   8      464.07      453.89     44.96 o 
   3   6   8      436.92      492.48     47.56 o 
   4   6   8     1961.97     1911.94     83.08 o 
   5   6   8      675.07      703.55     61.82 o 
  -7   7   8      164.75      111.77     28.64 o 
  -6   7   8      149.10      121.93     26.46 o 
  -5   7   8        7.02       29.83     22.11 o 
  -4   7   8       87.31      126.03     16.54 o 
  -3   7   8       20.61       33.46      8.38 o 
  -2   7   8      811.21      663.54     29.72 o 
  -1   7   8       12.63       23.26     12.69 o 
   0   7   8       91.03       72.39     15.77 o 
   1   7   8      276.10      306.46     28.28 o 
   2   7   8        0.91       31.52     20.17 o 
   3   7   8        1.12       32.40     24.82 o 
   4   7   8        0.79       21.39     29.64 o 
  -6   8   8       11.36       -4.64     22.68 o 
  -5   8   8      397.10      486.64     47.34 o 
  -4   8   8      897.22      836.58     45.35 o 
  -3   8   8      418.14      316.48     24.60 o 
  -2   8   8     1762.72     1637.23     47.82 o 
  -1   8   8       91.01       95.51     18.49 o 
   0   8   8      861.31      684.91     35.08 o 
   1   8   8      230.24      140.02     23.44 o 
   2   8   8      739.85      677.06     61.60 o 
   3   8   8       42.86       65.20     26.92 o 
   4   8   8        4.79       38.84     25.67 o 
  -6   9   8        2.34       44.65     23.94 o 
  -5   9   8     1055.86     1021.86    128.68 o 
  -4   9   8     1255.85     1228.62     73.64 o 
  -3   9   8       45.27       64.91      9.44 o 
  -2   9   8       39.72       28.22     13.43 o 
  -1   9   8       16.10       27.61     11.30 o 
   0   9   8     1418.54     1346.72     77.92 o 
   1   9   8      396.18      348.52     41.73 o 
   2   9   8      683.22      529.73     61.05 o 
   3   9   8      952.28      789.40     61.24 o 
   4   9   8       53.81       61.45     31.62 o 
  -5  10   8      110.42       73.84     23.70 o 
  -4  10   8        1.52       18.24     29.50 o 
  -3  10   8      690.74      824.22     68.32 o 
  -2  10   8      461.14      456.56     32.97 o 
  -1  10   8        2.58       23.03     15.21 o 
   0  10   8      119.95      133.41     32.17 o 
   1  10   8        0.60       51.27     19.87 o 
   2  10   8      283.49      252.96     38.27 o 
   3  10   8       22.04       52.38     23.47 o 
  -5  11   8       40.46       86.30     28.91 o 
  -4  11   8        0.39       20.41     22.72 o 
  -3  11   8      792.36      699.55     65.82 o 
  -2  11   8      174.07      207.82     44.37 o 
  -1  11   8      166.09      127.23     25.21 o 
   0  11   8        2.02       22.51     16.02 o 
   1  11   8      859.72      834.21     59.84 o 
   2  11   8      107.09       64.15     22.31 o 
  -4  12   8       88.42      145.66     46.06 o 
  -3  12   8      413.98      391.91     84.65 o 
  -2  12   8       96.06       47.14     32.81 o 
  -1  12   8      382.45      341.23     64.56 o 
   0  12   8       47.90       43.84     27.63 o 
   1  12   8        8.42       26.75     25.14 o 
  -2  13   8      153.24       90.94     31.84 o 
  -1  13   8       59.17       56.23     26.03 o 
   0  13   8       48.73       47.11     28.39 o 
  -7   1   9      311.24      225.71     44.49 o 
  -6   1   9      299.89      286.51     41.12 o 
  -5   1   9     2266.82     2260.33     80.74 o 
  -4   1   9        3.61       41.87     15.79 o 
  -3   1   9     4352.51     4704.20    128.57 o 
  -2   1   9       49.23       58.98     16.92 o 
  -1   1   9     1089.75     1034.31     29.14 o 
   0   1   9     2717.49     2875.29     54.47 o 
   1   1   9      497.10      509.90     32.33 o 
   2   1   9      175.85      183.04     24.35 o 
   3   1   9      248.27      222.39     49.74 o 
   4   1   9      578.01      601.73     49.14 o 
   5   1   9      255.54      215.12     49.38 o 
  -7   2   9     1173.22     1290.84    151.88 o 
  -6   2   9       15.11       24.15     11.55 o 
  -5   2   9      242.80      264.57     31.04 o 
  -4   2   9     4813.79     5065.69    130.46 o 
  -3   2   9       64.00       72.75     23.98 o 
  -2   2   9      120.05      100.50     18.56 o 
  -1   2   9     1446.00     1530.33     37.44 o 
   0   2   9     1742.30     1826.68     53.94 o 
   1   2   9     1374.21     1572.55     59.47 o 
   2   2   9      209.44      244.57     25.65 o 
   3   2   9     1803.32     1793.09     70.68 o 
   4   2   9      550.87      515.02     51.21 o 
   5   2   9       20.71       28.36     15.19 o 
  -7   3   9        1.98      -23.59     56.89 o 
  -6   3   9      352.56      322.61     43.00 o 
  -5   3   9       72.00       37.47     10.24 o 
  -4   3   9        2.81        7.27     20.14 o 
  -3   3   9      463.87      539.52     24.55 o 
  -2   3   9        6.60       34.31     11.91 o 
  -1   3   9        0.15       21.26      8.87 o 
   0   3   9       28.27       41.13     12.53 o 
   1   3   9      240.34      247.41     24.03 o 
   2   3   9       78.52       70.29     17.31 o 
   3   3   9       88.26       73.53     21.98 o 
   4   3   9        0.03       18.18     27.65 o 
   5   3   9        1.89      -13.06     31.06 o 
  -7   4   9      921.01      907.13    120.79 o 
  -6   4   9       49.20       40.54     36.31 o 
  -5   4   9      118.83      110.76     14.85 o 
  -4   4   9     4616.11     4789.11    143.42 o 
  -3   4   9       47.25       31.36     10.34 o 
  -2   4   9      134.03      144.88     82.88 o 
  -1   4   9     2350.83     2460.10     58.33 o 
   0   4   9      195.28      141.18     20.70 o 
   1   4   9      337.20      332.76     29.72 o 
   2   4   9       97.62      119.67     27.00 o 
   3   4   9      479.49      428.68     44.04 o 
   4   4   9      296.29      332.67     43.60 o 
  -7   5   9      411.10      318.22     96.67 o 
  -6   5   9        5.72        4.01     22.58 o 
  -5   5   9      289.45      214.81     23.14 o 
  -4   5   9      140.23      133.80     16.59 o 
  -3   5   9     2517.84     2886.36     72.99 o 
  -2   5   9       98.68       99.22     12.92 o 
  -1   5   9     1768.79     1844.12     52.84 o 
   0   5   9     2944.65     3200.72     77.42 o 
   1   5   9      254.81      238.42     31.44 o 
   2   5   9       70.57       76.65     32.10 o 
   3   5   9      104.59      102.78     27.89 o 
   4   5   9      924.31      826.07     60.60 o 
  -7   6   9      390.20      599.42    110.09 o 
  -6   6   9       64.43       34.82     17.90 o 
  -5   6   9      179.45       83.27     15.15 o 
  -4   6   9      205.36      215.78     21.71 o 
  -3   6   9      343.35      286.35     20.83 o 
  -2   6   9      564.84      547.40     29.16 o 
  -1   6   9       17.51       17.44     12.18 o 
   0   6   9       16.18       34.62     18.73 o 
   1   6   9      224.29      251.46     32.40 o 
   2   6   9      251.56      156.08     27.71 o 
   3   6   9        2.44       37.01     16.73 o 
   4   6   9        1.85       62.21     25.33 o 
  -6   7   9      257.67      238.47    111.80 o 
  -5   7   9     1249.95     1278.34     85.68 o 
  -4   7   9      138.88      187.93     29.83 o 
  -3   7   9      539.63      430.84     34.61 o 
  -2   7   9      773.07      852.52     41.47 o 
  -1   7   9       57.70       74.70     15.71 o 
   0   7   9     1339.24     1246.46     76.72 o 
   1   7   9        8.10       32.57     17.50 o 
   2   7   9       39.43       39.78     32.81 o 
   3   7   9      324.80      292.95     39.26 o 
   4   7   9      113.39       47.12     24.95 o 
  -6   8   9      321.50      320.22    113.18 o 
  -5   8   9      365.86      299.87     37.74 o 
  -4   8   9     1112.55     1328.69     65.10 o 
  -3   8   9      372.90      314.19     23.15 o 
  -2   8   9        3.60       24.80      9.40 o 
  -1   8   9        5.25       26.92     11.03 o 
   0   8   9      321.43      313.18     32.85 o 
   1   8   9     1481.04     1524.25     80.41 o 
   2   8   9      903.12      980.88     60.63 o 
   3   8   9      940.44      907.74     64.59 o 
  -5   9   9       51.60       30.93     53.17 o 
  -4   9   9       16.22       42.11     18.00 o 
  -3   9   9      406.06      385.83     46.98 o 
  -2   9   9      399.40      304.80     28.49 o 
  -1   9   9       77.26       66.13     14.20 o 
   0   9   9       90.49       42.47     20.80 o 
   1   9   9      190.50      186.38     47.42 o 
   2   9   9       25.21       15.62     23.35 o 
   3   9   9        8.39       27.93     28.05 o 
  -5  10   9      233.28      163.17     57.90 o 
  -4  10   9      499.08      661.21     56.56 o 
  -3  10   9        0.19       46.91     26.49 o 
  -2  10   9       32.09       25.40     33.03 o 
  -1  10   9      840.06      934.66    112.40 o 
   0  10   9      189.26      162.25     39.90 o 
   1  10   9        4.29       66.74     22.21 o 
   2  10   9      126.98       85.37     23.73 o 
  -4  11   9       74.35       72.93     84.13 o 
  -3  11   9      496.40      681.66     83.35 o 
  -2  11   9      879.85      893.00     76.72 o 
  -1  11   9      388.85      390.11     59.26 o 
   0  11   9      360.06      340.69     71.46 o 
   1  11   9      179.72      120.61     28.12 o 
  -2  12   9      323.79      397.28     62.00 o 
  -1  12   9       88.11       23.52     37.45 o 
   0  12   9       46.80       16.46     22.68 o 
  -7   0  10     1882.99     1905.20    143.58 o 
  -5   0  10      197.50      302.86     72.59 o 
  -4   0  10     1025.01     1021.60    129.98 o 
  -3   0  10     1285.87     1196.49    118.06 o 
  -2   0  10     1160.09     1235.95     88.47 o 
  -1   0  10      535.22      500.54     33.44 o 
   0   0  10      658.08      648.49     43.80 o 
   1   0  10     1428.28     1566.11     78.93 o 
   2   0  10       24.05       37.33     15.88 o 
   3   0  10        8.40       94.47     30.10 o 
   4   0  10      135.35       45.94     41.10 o 
  -7   1  10      122.99       76.95     31.29 o 
  -6   1  10      136.57      163.83     41.72 o 
  -5   1  10       11.80       64.97     25.70 o 
  -4   1  10      260.99      284.24     43.61 o 
  -3   1  10     1919.36     2069.53    139.85 o 
  -2   1  10      525.76      478.76     24.50 o 
  -1   1  10      675.09      637.38     27.95 o 
   0   1  10     1108.39     1108.64     47.84 o 
   1   1  10        3.54       30.24     11.18 o 
   2   1  10      106.00       68.66     19.53 o 
   3   1  10      221.99      180.20     28.40 o 
   4   1  10      364.80      334.90     43.68 o 
  -7   2  10      990.43     1213.17    129.43 o 
  -6   2  10        6.86       -7.23     34.69 o 
  -5   2  10       85.71      113.01    379.84 o 
  -4   2  10     1371.15     1396.88     68.60 o 
  -3   2  10      146.67      106.61     31.18 o 
  -2   2  10       20.48       39.52      9.86 o 
  -1   2  10      507.49      483.52     29.28 o 
   0   2  10      633.65      541.74     34.29 o 
   1   2  10     1385.04     1405.38     48.10 o 
   2   2  10      257.27      184.41     31.35 o 
   3   2  10      368.49      273.49     49.44 o 
   4   2  10       59.20       51.06     27.82 o 
  -7   3  10        1.43       35.53     32.63 o 
  -6   3  10     1304.04     1288.80     87.14 o 
  -5   3  10      257.86      291.87     44.02 o 
  -4   3  10      328.21      326.26     53.27 o 
  -3   3  10     1947.86     1977.75     86.90 o 
  -2   3  10      254.80      282.28     24.96 o 
  -1   3  10        0.96       25.23     14.59 o 
   0   3  10      452.38      479.31     35.78 o 
   1   3  10      749.50      770.45     38.32 o 
   2   3  10      560.83      669.45     52.49 o 
   3   3  10       69.54       64.80     22.26 o 
   4   3  10      357.24      339.01     69.38 o 
  -7   4  10      358.86      528.50    114.00 o 
  -6   4  10      518.97      500.02     95.98 o 
  -5   4  10      266.27      160.98     94.01 o 
  -4   4  10      727.90      629.51     42.62 o 
  -3   4  10      383.81      338.25     29.77 o 
  -2   4  10      153.01      166.22     16.03 o 
  -1   4  10      893.45      857.57     39.53 o 
   0   4  10      661.80      706.45     41.61 o 
   1   4  10     1594.23     1564.88     56.72 o 
   2   4  10      405.28      432.59     48.05 o 
   3   4  10      139.03       78.23     32.44 o 
   4   4  10       18.37       38.85     21.44 o 
  -6   5  10      215.17      147.22     60.56 o 
  -5   5  10      608.59      495.31     62.12 o 
  -4   5  10      138.84      174.12     28.45 o 
  -3   5  10     1328.40     1396.32     52.87 o 
  -2   5  10      277.64      282.61     21.35 o 
  -1   5  10      589.79      469.44     30.54 o 
   0   5  10     1122.84      986.84     51.80 o 
   1   5  10       96.41       65.05     16.15 o 
   2   5  10        3.74        7.13     25.28 o 
   3   5  10        0.64       54.61     28.03 o 
  -6   6  10        1.11      -35.80     61.13 o 
  -5   6  10       40.62       70.06     22.85 o 
  -4   6  10      895.76      868.88     77.36 o 
  -3   6  10      155.06      101.72     15.52 o 
  -2   6  10      700.21      660.30     33.98 o 
  -1   6  10       25.67       39.36     15.38 o 
   0   6  10      820.22      769.54     47.41 o 
   1   6  10      545.05      552.83     58.45 o 
   2   6  10       36.72       56.74     21.25 o 
   3   6  10        0.58       64.97     28.38 o 
  -6   7  10        1.40       40.58     60.45 o 
  -5   7  10      280.26      198.07     41.58 o 
  -4   7  10       99.18       97.30     18.42 o 
  -3   7  10      638.42      538.66     29.58 o 
  -2   7  10     1604.78     1399.60     70.39 o 
  -1   7  10      218.94      142.98     27.12 o 
   0   7  10      127.33       51.39     15.12 o 
   1   7  10        1.72       11.44     21.20 o 
   2   7  10      415.45      452.33     44.70 o 
   3   7  10      331.19      312.36     95.34 o 
  -5   8  10        1.26       34.60     62.50 o 
  -4   8  10     1031.66      741.32     76.31 o 
  -3   8  10       92.14       78.92     17.78 o 
  -2   8  10       16.28       20.72     25.47 o 
  -1   8  10      536.68      498.99     40.95 o 
   0   8  10      536.79      506.44     46.28 o 
   1   8  10      123.07       67.35     24.37 o 
   2   8  10        9.34       34.35     16.94 o 
  -4   9  10       15.62       -7.15     40.15 o 
  -3   9  10      657.50      890.11    128.30 o 
  -2   9  10       11.59       19.15     13.40 o 
  -1   9  10       52.91       30.02     23.35 o 
   0   9  10      154.04      180.15     29.65 o 
   1   9  10      192.24      111.70     33.20 o 
   2   9  10      116.33       85.70     30.26 o 
  -4  10  10        0.51       -6.20     48.41 o 
  -3  10  10      170.75       73.75     26.77 o 
  -2  10  10      105.45      105.34     45.31 o 
  -1  10  10      314.06      273.09     35.29 o 
   0  10  10      204.75      168.21     39.11 o 
   1  10  10      349.31      389.00     75.51 o 
  -2  11  10      158.53      125.85     45.71 o 
  -1  11  10       51.54       44.98     55.22 o 
  -6   1  11      804.95      928.71     85.93 o 
  -5   1  11      361.88      405.35     45.88 o 
  -4   1  11      656.66      665.60    123.23 o 
  -3   1  11     1600.66     1788.51     94.56 o 
  -2   1  11      271.47      219.76     25.93 o 
  -1   1  11      109.00       55.67     10.13 o 
   0   1  11       84.68       79.06     15.04 o 
   1   1  11     1776.70     1792.73     62.88 o 
   2   1  11      237.50      190.96     40.16 o 
   3   1  11       25.27       43.73     24.88 o 
  -6   2  11       93.23       29.54     22.33 o 
  -5   2  11       21.82       66.88     39.82 o 
  -4   2  11      490.32      615.05     70.94 o 
  -3   2  11     1209.29     1252.41     88.13 o 
  -2   2  11      566.91      549.64     62.73 o 
  -1   2  11       20.22       21.70      7.86 o 
   0   2  11     1419.50     1468.72     50.74 o 
   1   2  11       85.09       65.57     17.76 o 
   2   2  11      182.76      120.60     42.43 o 
   3   2  11       32.23       41.66     19.70 o 
  -5   3  11      295.59      248.59     44.54 o 
  -4   3  11        8.79       22.09     71.20 o 
  -3   3  11        5.47       44.87     31.46 o 
  -2   3  11       23.38       51.66     13.35 o 
  -1   3  11       51.44       56.64     12.21 o 
   0   3  11       89.85       88.76     16.93 o 
   1   3  11        0.52       11.74     21.44 o 
   2   3  11      142.82      142.83     48.28 o 
   3   3  11       13.10       27.56     25.24 o 
  -6   4  11      283.76      271.92     56.61 o 
  -5   4  11       31.73       72.74     35.99 o 
  -4   4  11      331.99      256.95     66.50 o 
  -3   4  11      995.16     1091.28     51.46 o 
  -2   4  11      527.89      601.41     37.83 o 
  -1   4  11        4.61       19.10      9.96 o 
   0   4  11     1317.52     1184.03    101.30 o 
   1   4  11       80.60       89.70     32.58 o 
   2   4  11      345.69      374.06     68.78 o 
   3   4  11        0.97       33.12     23.39 o 
  -5   5  11       15.83       33.97     18.95 o 
  -4   5  11      401.89      435.36    106.87 o 
  -3   5  11      586.32      632.10     51.49 o 
  -2   5  11      103.40       51.27     11.12 o 
  -1   5  11        1.01       -9.75     13.90 o 
   0   5  11        1.21       10.91     15.76 o 
   1   5  11      663.37      562.10     63.70 o 
   2   5  11      141.50      124.19     48.49 o 
  -5   6  11        5.13       36.48     52.98 o 
  -4   6  11      363.57      461.57     59.31 o 
  -3   6  11       36.09       58.93     22.53 o 
  -2   6  11      331.33      373.19     42.06 o 
  -1   6  11      226.84      207.06     33.74 o 
   0   6  11        1.46       -0.15     21.55 o 
   1   6  11        0.37       31.78     25.73 o 
   2   6  11        2.88       40.67     15.74 o 
  -5   7  11       86.74       43.61     59.73 o 
  -4   7  11      303.41      246.05     57.80 o 
  -3   7  11      274.88      185.22     45.38 o 
  -2   7  11      230.04      177.77     30.78 o 
  -1   7  11        1.00       65.61     24.33 o 
   0   7  11       20.52       30.39     21.66 o 
   1   7  11      681.93      675.30     82.88 o 
   2   7  11       85.66       98.71     34.15 o 
  -4   8  11       21.97       77.06     36.82 o 
  -3   8  11      161.42      163.26     65.74 o 
  -2   8  11      232.69      155.70     23.02 o 
  -1   8  11      106.21       83.59     19.08 o 
   0   8  11      111.97       54.60     17.35 o 
   1   8  11       44.82       88.90     22.65 o 
  -3   9  11        1.68       19.28     15.11 o 
  -2   9  11       71.76       62.37     18.35 o 
  -1   9  11      104.03       79.71     22.78 o 
   0   9  11      293.48      294.02     54.27 o 
  -5   0  12       77.56       60.53     49.38 o 
  -3   0  12     2255.33     2586.27    170.69 o 
  -2   0  12      871.00      919.80    149.30 o 
  -1   0  12        0.36       58.52     55.98 o 
   0   0  12      146.89      166.10     81.38 o 
   1   0  12       66.23       45.96     42.97 o 
   2   0  12      638.99      730.94    124.20 o 
  -5   1  12       44.80       56.85     36.71 o 
  -4   1  12       13.36       34.40     42.59 o 
  -3   1  12       10.46       47.73     24.63 o 
  -2   1  12      223.22      181.71     63.20 o 
  -1   1  12      149.26      138.83     66.43 o 
   0   1  12        3.26       22.60     12.39 o 
   1   1  12       80.09      124.83     35.44 o 
   2   1  12       27.16       67.26     20.16 o 
  -5   2  12       10.15       68.62     37.79 o 
  -4   2  12       61.38       84.99     59.46 o 
  -3   2  12      447.02      371.60    102.55 o 
  -2   2  12        1.01       22.33     15.78 o 
  -1   2  12      214.09      239.23     43.15 o 
   0   2  12        2.50       58.05     23.20 o 
   1   2  12       77.49       37.69     62.10 o 
   2   2  12       96.98       80.54     32.16 o 
  -5   3  12       14.72       51.54     45.20 o 
  -4   3  12      485.13      642.73    103.83 o 
  -3   3  12      157.33      180.32     57.97 o 
  -2   3  12     1066.10     1339.08    140.05 o 
  -1   3  12      350.56      322.17     67.80 o 
   0   3  12      313.45      171.76     82.67 o 
   1   3  12      798.46      904.14     91.61 o 
   2   3  12       59.36        3.50     33.01 o 
  -5   4  12      108.78       42.51     25.90 o 
  -4   4  12       35.51       70.88     47.06 o 
  -3   4  12       24.35       42.93     39.02 o 
  -2   4  12       61.86       60.43     21.46 o 
  -1   4  12        4.80       36.67     43.68 o 
   0   4  12       30.00       24.61     30.53 o 
   1   4  12       80.70       57.17     35.28 o 
  -5   5  12      303.04      227.20     98.90 o 
  -4   5  12      118.37      157.42     71.79 o 
  -3   5  12       70.18        8.53     55.18 o 
  -2   5  12      487.27      392.52     66.94 o 
  -1   5  12        6.76       39.53     19.08 o 
   0   5  12       19.93       50.28     30.82 o 
   1   5  12        2.66       13.05     31.35 o 
  -4   6  12        3.25       -3.75     57.26 o 
  -3   6  12      816.10      837.29     87.66 o 
  -2   6  12      457.87      477.69    108.94 o 
  -1   6  12        0.89       70.89     31.21 o 
   0   6  12       52.24       46.16     19.29 o 
   1   6  12       17.40       45.95     24.17 o 
  -3   7  12       12.50       40.64     18.49 o 
  -2   7  12       11.44       54.78     24.01 o 
  -1   7  12      175.77      133.46     35.20 o 
   0   7  12      110.06       79.97     29.14 o 
  -4   1  13        2.18      -18.20     52.75 o 
  -3   1  13      113.99      115.82     52.45 o 
  -2   1  13      842.63      932.65     86.56 o 
  -1   1  13        0.98        2.91     31.78 o 
   0   1  13        5.84      -39.27     39.27 o 
  -4   2  13        0.46      -26.85     51.27 o 
  -3   2  13      334.59      311.54     90.26 o 
  -2   2  13       42.03       57.72     34.27 o 
  -1   2  13      253.30      377.17     78.05 o 
   0   2  13       37.71       55.95     30.81 o 
  -3   3  13        1.26      -47.40     59.77 o 
  -1   3  13       34.83       16.37     27.82 o 
   0   3  13       14.83       14.11     21.98 o 
  -3   4  13      318.69      216.81    110.05 o 
  -2   4  13       39.86       34.09     25.40 o 
  -1   4  13      124.29       72.72     27.47 o 
   0   4  13       14.76       -1.59     55.41 o 
  -2   5  13      567.84      688.36    156.17 o 
  -1   5  13      131.74      102.12     30.34 o 
                                                 
